# Supplementary material for: Mechanism of LolCDE as a molecular extruder of bacterial triacylated lipoproteins
Source: Nat Commun. 2021 Aug 3;12:4687. doi: 10.1038/s41467-021-24965-1 (PMC8333309; doi:10.1038/s41467-021-24965-1)
Supplement: Supplementary file 7 — Source Data [file 41467_2021_24965_MOESM7_ESM.xlsx]

## Sheet: Fig. 1b
Figure 1b
Data points for ATPase activity expressed as mol Pi min-1 mol-1
	Nanodisc	DDM	Vanadate
	232.3372 246.7879 273.6249	95.3 79 89.8	36.9 22.8 25.7

## Sheet: Fig. 1c
Figure 1c.
Data points for ATPase activity expressed as mol Pi min-1 mol-1
		0.1 mM ATP	0.25 mM ATP	0.5 mM ATP	0.75 mM ATP	1 mM ATP	2 mM ATP
		49.33336 45.96918 52.5064	128.0858 128.0476 139.2105	183.633 179.4278 190.3996	206.7618 224.1943 226.641	220.142 252.2929 247.2466	232.3372 246.7879 273.6249

## Sheet: Fig. 2j
Figure 2j : Western blot to test co-purification of Lpp with WT and mutant LolCDE
		Lanes
		1 -6 pQlinkN-EclppK58del_cflag-EcLolD(-chis)CE mutants
		1 lolC_F51N 2 lolC_E263A 3 lolC_E263K
		4 lolC_M266N 5 lolE_D264A 6 lolE_D264K
		13 pQlinkN-EclppK58del_cflag-EcLolD(-chis)CE
		14 pQlinkN-EcLolD(-chis)CE
		15 pQlinkN-EclppK58del_cflag

## Sheet: Fig. 2k
	Figure 2k: Western blot to test co-purification of Lpp with WT and mutant LolCDE
				Lanes

## Sheet: Supp. Fig. 1a
			Supplementary figure 1a. SDS PAGE (inset): Indicated lanes were cropped out.

## Sheet: Supp. Fig. 1c
	Supplementary Fig 1c.
	Data points for ATPase activity expressed as mol Pi min-1 mol-1
			0.001 mM Vanadate		0.01 mM Vanadate		0.1 mM Vanadate		1 mM Vanadate		0 Vanadate
			229.3 224.27 224.46		79.6 89.9 86.2		22.8 36.9 25.7		26.5 31.67 38.3		232.3372 246.7879 273.6249

## Sheet: Supp. Fig. 1d
Accession	Description	Coverage [%]	# Peptides	# PSMs	# Unique Peptides	# AAs	MW [kDa]	Score Sequest HT
P0ADC3	Lipoprotein-releasing system transmembrane protein LolC OS=Escherichia coli (strain K12) OX=83333 GN=lolC PE=1 SV=1	59	26	914	26	399	43.2	2072.22
Sequence	Modifications	# Protein Groups	# Proteins	# PSMs	Master Protein Accessions	# Missed Cleavages	Theo. MH+ [Da]	Percolator q-Value (by Search Engine): Sequest HT
AAATQPAEALR		1	1	83	P0ADC3	0	1098.59	0.0005371
AAATQPAEALRYE		1	1	18	P0ADC3	1	1390.7	0.0005371
DPLTPYLVNVK		1	1	32	P0ADC3	0	1258.7	0.0005371
DRKGELFQAVR		1	1	4	P0ADC3	2	1318.72	0.000662
ELQNNILGLMPQAILSSEHGSLNPQQLPETAVK		1	1	10	P0ADC3	0	3569.86	0.0005371
ELQNNILGLMPQAILSSEHGSLNPQQLPETAVK	1xOxidation [M10]	1	1	5	P0ADC3	0	3585.86	0.0005371
GELFQAVR		1	1	41	P0ADC3	0	919.5	0.000662
KGELFQAVR		1	1	70	P0ADC3	1	1047.59	0.0005371
LFNVIGTFAANSEVDGYEMLVNIEDASR	1xOxidation [M19]	1	1	1	P0ADC3	0	3090.47	0.0005371
LMRYPAGNITGWR		1	1	4	P0ADC3	1	1534.79	0.0005371
LPEGSKWQDWR		1	1	3	P0ADC3	1	1401.69	0.001518
LWLDEPLK		1	1	35	P0ADC3	0	1013.57	0.0005371
LWLDEPLKVDSLSQQK		1	1	59	P0ADC3	1	1899.02	0.0005371
LWLDEPLKVDSLSQQKLPEGSK		1	1	7	P0ADC3	2	2510.35	0.0005371
MYQPVALFIGLR		1	1	1	P0ADC3	0	1407.78	0.001711
QGEVAILQTQGLTPR		1	1	101	P0ADC3	0	1610.89	0.0005371
QTDLEPGK		1	1	19	P0ADC3	0	887.447	0.000662
QTDLEPGKYNVILGEQLASQLGVNR		1	1	55	P0ADC3	1	2742.44	0.000537057
QTDLEPGKYNVILGEQLASQLGVNRGDQIR		1	1	4	P0ADC3	2	3311.73	0.0005371
SVAVGVMLGIDPAQK		1	1	15	P0ADC3	0	1484.81	0.0005371
SVAVGVMLGIDPAQK	1xOxidation [M7]	1	1	2	P0ADC3	0	1500.81	0.000662
SVAVGVMLGIDPAQKDPLTPYLVNVK		1	1	2	P0ADC3	1	2724.5	0.0005371
VAPITTGDVVLQSAR		1	1	120	P0ADC3	0	1526.85	0.0005371
VDSLSQQKLPEGSK		1	1	2	P0ADC3	1	1515.8	0.0005371
VMVPSASQFTPMGR		1	1	19	P0ADC3	0	1507.74	0.0005371
VMVPSASQFTPMGR	1xOxidation [M]	1	1	17	P0ADC3	0	1523.73	0.0005371
VMVPSASQFTPMGR	2xOxidation [M2; M12]	1	1	10	P0ADC3	0	1539.73	0.0005371
YNVILGEQLASQLGVNR		1	1	91	P0ADC3	0	1874.01	0.0005371
YNVILGEQLASQLGVNRGDQIR		1	1	2	P0ADC3	1	2443.31	0.0005371
YPAGNITGWR		1	1	82	P0ADC3	0	1134.57	0.0005371
P31224	Multidrug efflux pump subunit AcrB OS=Escherichia coli (strain K12) OX=83333 GN=acrB PE=1 SV=1	43	37	132	37	1049	113.5	242.04
Sequence	Modifications	# Protein Groups	# Proteins	# PSMs	Master Protein Accessions	# Missed Cleavages	Theo. MH+ [Da]	Percolator q-Value (by Search Engine): Sequest HT
AADGQMVPFSAFSSSR		1	1	3	P31224	0	1657.76	0.0005371
AADGQMVPFSAFSSSR	1xOxidation [M6]	1	1	1	P31224	0	1673.76	0.000662
AQNAQVAAGQLGGTPPVK		1	1	9	P31224	0	1706.92	0.0005371
DWADRPGEENK		1	1	1	P31224	0	1316.59	0.001518
DWADRPGEENKVEAITMR		1	1	3	P31224	1	2117.01	0.0005371
DWADRPGEENKVEAITMR	1xOxidation [M17]	1	1	1	P31224	1	2133	0.000662
EKNNVESVFAVNGFGFAGR		1	1	2	P31224	1	2042.01	0.0005371
FQLTPVDVITAIK		1	1	5	P31224	0	1444.84	0.0005371
GFFGWFNR		1	1	1	P31224	0	1030.49	0.0009588
GLIEATLDAVR		1	1	4	P31224	0	1157.65	0.0005371
GQNTGIAFVSLK		1	1	5	P31224	0	1234.68	0.0005371
GQNTGIAFVSLKDWADRPGEENK		1	1	3	P31224	1	2532.25	0.0005371
GQNTGIAFVSLKDWADRPGEENKVEAITMR		1	1	1	P31224	2	3332.67	0.0005371
GQQLNASIIAQTR		1	1	8	P31224	0	1399.77	0.0005371
HPDMLTSVRPNGLEDTPQFK		1	1	2	P31224	0	2282.12	0.0005371
KGFFGWFNR		1	1	2	P31224	1	1158.58	0.0005371
LATGANALDTAAAIR		1	1	10	P31224	0	1428.78	0.0005371
IDIDQEK		1	1	2	P31224	0	860.436	0.001518
IELGGENYDIIAEFNGQPASGLGIK		1	1	1	P31224	0	2605.31	0.001518
LPSSFLPDEDQGVFMTMVQLPAGATQER		1	1	1	P31224	0	3064.48	0.0005371
LPTGVGYDWTGMSYQER		1	1	2	P31224	0	1959.89	0.0005371
LPVAQYPTIAPPAVTISASYPGADAK		1	1	1	P31224	0	2598.38	0.001518
LQLAMPLLPQEVQQQGVSVEK		1	1	2	P31224	0	2335.27	0.0005371
LTSTEEFGK		1	1	8	P31224	0	1011.5	0.000662
IVYPYDTTPFVK		1	1	7	P31224	0	1442.76	0.0005371
IWMNPNELNK		1	1	4	P31224	0	1258.62	0.0005371
MEPFFPSGLK		1	1	3	P31224	0	1152.58	0.0005371
MEPFFPSGLK	1xOxidation [M1]	1	1	1	P31224	0	1168.57	0.0009588
MLPDDIGDWYVR		1	1	5	P31224	0	1479.69	0.0005371
NAILIVEFAK		1	2	3	P31224	0	1117.66	0.0005371
NNVESVFAVNGFGFAGR		1	1	2	P31224	0	1784.87	0.0005371
NQLLAEAAK		1	1	8	P31224	0	957.536	0.000662
STGEAMELMEQLASK		1	1	1	P31224	0	1624.76	0.0005371
STHHYTDSVGGILR		1	1	4	P31224	0	1542.77	0.0005371
TSGVGDVQLFGSQYAMR	1xOxidation [M16]	1	1	1	P31224	0	1831.86	0.0009588
VEAITMR		1	1	3	P31224	0	819.439	0.001711
VLNEVTHYYLTK		1	1	6	P31224	0	1479.78	0.0005371
VYVMSEAK		1	1	2	P31224	0	926.465	0.001711
WEYGSPR		1	1	2	P31224	0	894.41	0.000662
YNGLPSMEILGQAAPGK		1	1	2	P31224	0	1745.89	0.0005371
P75958	Lipoprotein-releasing system transmembrane protein LolE OS=Escherichia coli (strain K12) OX=83333 GN=lolE PE=1 SV=3	43	19	626	19	414	45.3	1494.41
Sequence	Modifications	# Protein Groups	# Proteins	# PSMs	Master Protein Accessions	# Missed Cleavages	Theo. MH+ [Da]	Percolator q-Value (by Search Engine): Sequest HT
AGEQQIIIGK		1	1	80	P75958	0	1056.6	0.0005371
AGEQQIIIGKGVADALK		1	1	6	P75958	1	1710.97	0.0005371
AGEQQIIIGKGVADALKVK		1	1	2	P75958	2	1938.14	0.001711
AIQVKGVNPQQEQR		1	1	1	P75958	1	1594.87	0.000662
ASNIDPAR		1	1	3	P75958	0	843.432	0.001711
DAGEVTNSYVYIK		1	1	158	P75958	0	1458.71	0.0005371
DKSGDIAVLR		1	1	13	P75958	1	1073.59	0.0005371
DIQMIR		1	1	4	P75958	0	775.413	0.002905
GVADALK		1	1	6	P75958	0	673.388	0.0009588
GVNPQQEQR		1	1	15	P75958	0	1055.52	0.0005371
ILAVVPHGEIEAVDQPWTNWQEALDHVQK		1	1	32	P75958	0	3322.69	0.0005371
LSALPSFVQGDAWR		1	1	75	P75958	0	1546.8	0.0005371
MTDVFNANK		1	1	25	P75958	0	1039.49	0.0005371
MTDVFNANK	1xOxidation [M1]	1	1	11	P75958	0	1055.48	0.0005371
NFKAGEQQIIIGK		1	1	8	P75958	1	1445.81	0.0005371
QGDWVSIMIPNSNPEHK		1	1	26	P75958	0	1951.93	0.0005371
QGDWVSIMIPNSNPEHK	1xOxidation [M8]	1	1	17	P75958	0	1967.93	0.0005371
SGDIAVLR		1	1	76	P75958	0	830.473	0.0005371
SWIGTYGYMYR		1	1	17	P75958	0	1396.64	0.0005371
SWIGTYGYMYR	1xOxidation [M9]	1	1	4	P75958	0	1412.63	0.0005371
VKQGDWVSIMIPNSNPEHK		1	1	8	P75958	1	2179.1	0.0005371
VKQGDWVSIMIPNSNPEHK	1xOxidation [M10]	1	1	2	P75958	1	2195.09	0.000662
VPGIAAAAPYINFTGLVESGANLR		1	1	37	P75958	0	2401.29	0.0005371
P0A6F5	60 kDa chaperonin OS=Escherichia coli (strain K12) OX=83333 GN=groL PE=1 SV=2	48	23	128	23	548	57.3	239.32
Sequence	Modifications	# Protein Groups	# Proteins	# PSMs	Master Protein Accessions	# Missed Cleavages	Theo. MH+ [Da]	Percolator q-Value (by Search Engine): Sequest HT
AAVEEGVVAGGGVALIR		1	1	23	P0A6F5	0	1567.88	0.0005371
AIAQVGTISANSDETVGK		1	1	6	P0A6F5	0	1760.9	0.0005371
ALSVPCSDSK	1xCarbamidomethyl [C6]	1	1	2	P0A6F5	0	1063.51	0.000662
AMEAPLR		1	1	2	P0A6F5	0	787.413	0.001518
APGFGDR		1	1	3	P0A6F5	0	719.347	0.001928
ARVEDALHATR		1	1	2	P0A6F5	1	1238.66	0.000662
ATLEDLGQAK		1	1	4	P0A6F5	0	1045.55	0.0005371
AVAAGMNPMDLK		1	1	3	P0A6F5	0	1217.6	0.0005371
AVAAGMNPMDLK	1xOxidation [M6]	1	1	1	P0A6F5	0	1233.6	0.001928
AVTAAVEELK		1	1	18	P0A6F5	0	1030.58	0.0005371
DTTTIIDGVGEEAAIQGR		1	1	15	P0A6F5	0	1845.92	0.0005371
EIELEDK		1	1	6	P0A6F5	0	875.436	0.000662
EMLPVLEAVAK		1	1	3	P0A6F5	0	1199.67	0.000662
EMLPVLEAVAK	1xOxidation [M2]	1	1	2	P0A6F5	0	1215.67	0.000662
FENMGAQMVK		1	1	4	P0A6F5	0	1154.53	0.0005371
GVNVLADAVK		1	1	6	P0A6F5	0	985.568	0.0005371
LADLRGQNEDQNVGIK		1	1	2	P0A6F5	1	1769.91	0.000662
LAGGVAVIK		1	1	2	P0A6F5	0	827.535	0.000662
LIAEAMDK		1	1	5	P0A6F5	0	890.465	0.000662
QIVLNCGEEPSVVANTVK	1xCarbamidomethyl [C6]	1	1	6	P0A6F5	0	1957.01	0.0005371
QQIEEATSDYDR		1	1	3	P0A6F5	0	1454.64	0.0005371
SALQYAASVAGLMITTECMVTDLPK	1xCarbamidomethyl [C18]	1	1	1	P0A6F5	0	2670.32	0.0005371
SFGAPTITK		1	1	6	P0A6F5	0	921.504	0.0005371
VEDALHATR		1	1	1	P0A6F5	0	1011.52	0.000662
VGAATEVEMK		1	1	2	P0A6F5	0	1034.52	0.0005371
P75957	Lipoprotein-releasing system ATP-binding protein LolD OS=Escherichia coli (strain K12) OX=83333 GN=lolD PE=1 SV=2	66	14	535	14	233	25.4	1083.47
Sequence	Modifications	# Protein Groups	# Proteins	# PSMs	Master Protein Accessions	# Missed Cleavages	Theo. MH+ [Da]	Percolator q-Value (by Search Engine): Sequest HT
ALEMLK		1	1	33	P75957	0	704.401	0.000662
ALEMLK	1xOxidation [M4]	1	1	3	P75957	0	720.396	0.00267
ALVNNPR		1	1	84	P75957	0	783.447	0.000662
ANHRPSELSGGER		1	1	76	P75957	0	1409.69	0.0005371
AVGLDHR		1	1	2	P75957	0	767.416	0.001518
ILLQCDNLCK	2xCarbamidomethyl [C5; C9]	1	1	64	P75957	0	1276.64	0.0005371
ILLQCDNLCKR	2xCarbamidomethyl [C5; C9]	1	1	7	P75957	1	1432.74	0.0005371
LQGTAFLVVTHDLQLAK		1	1	92	P75957	0	1854.05	0.0005371
LQGTAFLVVTHDLQLAKR		1	1	3	P75957	1	2010.15	0.0005371
LVLADEPTGNLDAR		1	1	131	P75957	0	1483.78	0.0005371
MNKILLQCDNLCK	2xCarbamidomethyl [C8; C12]	1	1	2	P75957	1	1649.82	0.000662
NADSIFQLLGELNR		1	1	29	P75957	0	1589.83	0.0005371
RYQEGSVQTDVLHNVSFSVGEGEMMAIVGSSGSGK	1xOxidation [M]	1	1	2	P75957	1	3658.71	0.000662
STLLHLLGGLDTPTSGDVIFNGQPMSK		1	1	3	P75957	0	2798.44	0.0005371
YQEGSVQTDVLHNVSFSVGEGEMMAIVGSSGSGK		1	1	4	P75957	0	3486.62	0.0005371
P0ABB4	ATP synthase subunit beta OS=Escherichia coli (strain K12) OX=83333 GN=atpD PE=1 SV=2	52	17	38	17	460	50.3	63.02
Sequence	Modifications	# Protein Groups	# Proteins	# PSMs	Master Protein Accessions	# Missed Cleavages	Theo. MH+ [Da]	Percolator q-Value (by Search Engine): Sequest HT
AAPSYEELSNSQELLETGIK		1	1	3	P0ABB4	0	2179.08	0.0005371
DLEHPIEVPVGK		1	1	1	P0ABB4	0	1332.72	0.000662
DVLLFVDNIYR		1	1	2	P0ABB4	0	1366.74	0.0005371
FLSQPFFVAEVFTGSPGK		1	1	1	P0ABB4	0	1958.01	0.0005371
IMNVLGEPVDMK		1	1	1	P0ABB4	0	1345.69	0.000662
LVLEVQQQLGGGIVR		1	1	4	P0ABB4	0	1608.94	0.0005371
MPSAVGYQPTLAEEMGVLQER		1	1	1	P0ABB4	0	2306.12	0.0005371
NIAIEHSGYSVFAGVGER		1	1	1	P0ABB4	0	1905.95	0.0005371
QIASLGIYPAVDPLDSTSR		1	1	3	P0ABB4	0	2003.04	0.0005371
QLDPLVVGQEHYDTAR		1	1	3	P0ABB4	0	1840.92	0.0005371
TIAMGSSDGLR		1	1	1	P0ABB4	0	1107.55	0.000662
VALTGLTMAEK		1	1	3	P0ABB4	0	1133.62	0.0005371
VGLFGGAGVGK		1	1	4	P0ABB4	0	961.547	0.0005371
VIDLMCPFAK	1xCarbamidomethyl [C6]	1	1	1	P0ABB4	0	1193.61	0.0005371
VYDALEVQNGNER		1	1	2	P0ABB4	0	1506.72	0.0005371
YTLAGTEVSALLGR		1	1	5	P0ABB4	0	1450.79	0.0005371
YVSLKDTIR		1	1	2	P0ABB4	1	1094.62	0.000662
P0ABB0	ATP synthase subunit alpha OS=Escherichia coli (strain K12) OX=83333 GN=atpA PE=1 SV=1	44	20	55	20	513	55.2	66.2
Sequence	Modifications	# Protein Groups	# Proteins	# PSMs	Master Protein Accessions	# Missed Cleavages	Theo. MH+ [Da]	Percolator q-Value (by Search Engine): Sequest HT
ASTISNVVR		1	1	2	P0ABB0	0	946.532	0.0005371
AVDSMIPIGR		1	1	2	P0ABB0	0	1058.57	0.000662
CIYVAIGQK	1xCarbamidomethyl [C1]	1	1	3	P0ABB0	0	1051.56	0.000662
DRGEDALIIYDDLSK		1	1	3	P0ABB0	1	1722.85	0.000662
EAFPGDVFYLHSR		1	1	2	P0ABB0	0	1537.74	0.0005371
ELAAFSQFASDLDDATR		1	1	2	P0ABB0	0	1856.87	0.0005371
GILDSFK		1	1	1	P0ABB0	0	779.43	0.001518
GPLDHDGFSAVEAIAPGVIER		1	1	2	P0ABB0	0	2150.09	0.0005371
GYLADVELSK		1	1	2	P0ABB0	0	1094.57	0.0005371
IGSFEAALLAYVDR		1	1	2	P0ABB0	0	1524.81	0.000662
ILEVPVGR		1	1	3	P0ABB0	0	882.541	0.000662
QISLLLR		1	1	4	P0ABB0	0	842.546	0.0009588
QSVDQPVQTGYK		1	1	1	P0ABB0	0	1349.67	0.0005371
QYAPMSVAQQSLVLFAAER		1	1	1	P0ABB0	0	2109.08	0.00267
TALAIDAIINQR		1	1	6	P0ABB0	0	1298.74	0.0005371
TALAQYR		1	1	1	P0ABB0	0	822.447	0.001518
VNAEYVEAFTK		1	1	6	P0ABB0	0	1270.63	0.0005371
VTELLK		1	1	5	P0ABB0	0	702.44	0.001928
VVNTLGAPIDGK		1	1	6	P0ABB0	0	1183.67	0.0005371
YAIALNLER		1	1	1	P0ABB0	0	1062.59	0.0005371
P0A940	Outer membrane protein assembly factor BamA OS=Escherichia coli (strain K12) OX=83333 GN=bamA PE=1 SV=1	31	21	39	21	810	90.5	49.42
Sequence	Modifications	# Protein Groups	# Proteins	# PSMs	Master Protein Accessions	# Missed Cleavages	Theo. MH+ [Da]	Percolator q-Value (by Search Engine): Sequest HT
AEQFQFNIGK		1	1	1	P0A940	0	1181.59	0.0005371
ALFATGNFEDVR		1	1	6	P0A940	0	1339.66	0.0005371
AVVTPLPR		1	1	1	P0A940	0	852.53	0.0009588
DEVPWWNVVGDR		1	1	3	P0A940	0	1471.7	0.0005371
DIHFEGLQR		1	1	1	P0A940	0	1114.56	0.000662
ERPTIASITFSGNK		1	1	2	P0A940	0	1520.81	0.0005371
GLEDFYYSVGK		1	1	2	P0A940	0	1277.6	0.0005371
LAGDLETLR		1	1	3	P0A940	0	987.547	0.0005371
IEPGELYNGTK		1	1	1	P0A940	0	1220.62	0.0005371
LFYNDFQADDADLSDYTNK		1	1	1	P0A940	0	2254.98	0.0005371
LGFFETVDTDTQR		1	1	2	P0A940	0	1528.73	0.0005371
SYYLDR		1	1	2	P0A940	0	816.389	0.002179
TDDFTFNYGWTYNKLDR		1	1	1	P0A940	1	2155.97	0.000662
TGDTVNDEDISNTIR		1	1	1	P0A940	0	1649.76	0.0005371
TTIADIEK		1	1	4	P0A940	0	890.483	0.000662
VPGSPDQVDVVYK		1	1	1	P0A940	0	1402.72	0.0005371
VTLDTATYVPIDDDHKWVVLGR		1	1	2	P0A940	1	2513.3	0.000662
VTIPGSDNEYYK		1	1	1	P0A940	0	1385.66	0.0005371
WGYGDGLGGK		1	1	2	P0A940	0	1009.47	0.001711
WVVLGR		1	1	1	P0A940	0	729.441	0.001928
YLYSMGEHPSTSDQDNSFK		1	1	1	P0A940	0	2205.94	0.0009588
P0AC41	Succinate dehydrogenase flavoprotein subunit OS=Escherichia coli (strain K12) OX=83333 GN=sdhA PE=1 SV=1	35	16	33	16	588	64.4	60.06
Sequence	Modifications	# Protein Groups	# Proteins	# PSMs	Master Protein Accessions	# Missed Cleavages	Theo. MH+ [Da]	Percolator q-Value (by Search Engine): Sequest HT
AAGLHLQESIAEQGALR		1	1	6	P0AC41	0	1763.94	0.0005371
ALQECMQHNFSVFR	1xCarbamidomethyl [C5]	1	1	2	P0AC41	0	1766.81	0.000662
ATVLATGGAGR		1	1	2	P0AC41	0	973.543	0.000662
DASESDVEASLDR		1	1	4	P0AC41	0	1393.61	0.0005371
EFDAVVIGAGGAGMR		1	1	1	P0AC41	0	1449.72	0.0005371
GEGGYLLNK		1	1	3	P0AC41	0	950.494	0.000662
LDDTSSEFNTQR		1	1	2	P0AC41	0	1412.63	0.0005371
LGGNSLLDLVVFGR		1	1	1	P0AC41	0	1459.83	0.0005371
LKLDHLGK		1	1	3	P0AC41	1	923.567	0.0009588
LPGILELSR		1	1	1	P0AC41	0	997.604	0.0005371
IYQRPFGGQSK		1	1	1	P0AC41	0	1280.67	0.0005371
IYQSTTNAHINTGDGVGMAIR		1	1	1	P0AC41	0	2219.09	0.0005371
NGEDPVAIR		1	1	1	P0AC41	0	970.495	0.000662
SIMIEIR		1	1	1	P0AC41	0	861.486	0.00267
TGHALLHTLYQQNLK		1	1	3	P0AC41	0	1736.94	0.0005371
VECLELDNLMETAYATAVSANFR	1xCarbamidomethyl [C3]	1	1	1	P0AC41	0	2617.23	0.0005371
P41052	Membrane-bound lytic murein transglycosylase B OS=Escherichia coli (strain K12) OX=83333 GN=mltB PE=1 SV=1	49	12	33	12	361	40.2	64.62
Sequence	Modifications	# Protein Groups	# Proteins	# PSMs	Master Protein Accessions	# Missed Cleavages	Theo. MH+ [Da]	Percolator q-Value (by Search Engine): Sequest HT
AWQVYGVPPEIIVGIIGVETR		1	1	1	P41052	0	2296.27	0.0005371
DEQDDPLNLK		1	1	7	P41052	0	1186.56	0.000662
FITPDNVQNGVVFWNQYEDALNR		1	1	2	P41052	0	2739.32	0.0005371
KFITPDNVQNGVVFWNQYEDALNR		1	1	1	P41052	1	2867.41	0.0005371
LDSVLR		1	1	4	P41052	0	702.414	0.000662
ILDALATLSFNYPR		1	1	2	P41052	0	1593.86	0.0005371
LMDNQAPTTSVKPPSGPNGAWLR		1	1	1	P41052	0	2437.23	0.001518
QQLQEILSQAK		1	1	4	P41052	0	1285.71	0.0005371
RAEYFSGELETFLLMAR		1	1	1	P41052	1	2033.02	0.001518
RLDSVLR		1	1	5	P41052	1	858.516	0.000662
YNHSTHYAMAVWQLGQAVALAR		1	1	3	P41052	0	2487.24	0.0005371
YSISQLAAAGLTPQQPLGNHQQASLLR		1	1	2	P41052	0	2862.52	0.0005371
P61320	Outer-membrane lipoprotein LolB OS=Escherichia coli (strain K12) OX=83333 GN=lolB PE=1 SV=1	65	13	49	13	207	23.5	93.48
Sequence	Modifications	# Protein Groups	# Proteins	# PSMs	Master Protein Accessions	# Missed Cleavages	Theo. MH+ [Da]	Percolator q-Value (by Search Engine): Sequest HT
FFWQQTGQDR		1	1	8	P61320	0	1312.61	0.0005371
GAFAYISDQQK		1	1	1	P61320	0	1227.6	0.000662
LDDQYR		1	1	1	P61320	0	809.379	0.002905
LLLTNPLGSTELELNAQPGNVQLVDNK		1	1	2	P61320	0	2890.55	0.0005371
LSEITYSQNGK		1	1	2	P61320	0	1239.62	0.0005371
LTGMPIPLNSLR		1	1	8	P61320	0	1311.75	0.0005371
MDNWIVK		1	1	3	P61320	0	905.455	0.000662
NLNQYQTR		1	1	1	P61320	0	1036.52	0.000662
QWILGLPGDATDYK		1	1	2	P61320	0	1576.8	0.0005371
QWILGLPGDATDYKLDDQYR		1	1	3	P61320	1	2367.16	0.0005371
SPDSPQWR		1	1	5	P61320	0	972.453	0.000662
VVYGGYDTK		1	1	8	P61320	0	1001.49	0.0005371
YTADDAEEMIGK		1	1	3	P61320	0	1342.58	0.0005371
YTADDAEEMIGK	1xOxidation [M9]	1	1	2	P61320	0	1358.58	0.0005371
P64451	Uncharacterized lipoprotein YdcL OS=Escherichia coli (strain K12) OX=83333 GN=ydcL PE=3 SV=1	68	12	37	12	222	24.4	96.93
Sequence	Modifications	# Protein Groups	# Proteins	# PSMs	Master Protein Accessions	# Missed Cleavages	Theo. MH+ [Da]	Percolator q-Value (by Search Engine): Sequest HT
DLNNESTPMAFENIK		1	1	1	P64451	0	1722.8	0.0005371
EGLQFYEVVPVALVVAGTQMATGHR		1	1	1	P64451	0	2672.39	0.0005371
GAITGVDTSK		1	1	2	P64451	0	948.5	0.000662
KPLVTTAGPR		1	1	2	P64451	0	1039.63	0.000662
ILNYTNTEMK		1	1	3	P64451	0	1226.61	0.0005371
ITQPDKYSGFLNNYSDLK		1	1	9	P64451	1	2103.04	0.0005371
ITQPDKYSGFLNNYSDLKETTSATGKPVLR		1	1	1	P64451	2	3343.72	0.001273
LYFEGELIDAATNKPVIK		1	1	7	P64451	0	2021.1	0.0005371
WVDPSFDQSK		1	1	6	P64451	0	1208.56	0.0005371
YDSIVWNPITYYPVPKPSTQVGQK		1	1	2	P64451	0	2780.43	0.0005371
YSGFLNNYSDLK		1	1	2	P64451	0	1420.67	0.0005371
YSGFLNNYSDLKETTSATGKPVLR		1	1	1	P64451	1	2661.35	0.000662
P33602	NADH-quinone oxidoreductase subunit G OS=Escherichia coli (strain K12) OX=83333 GN=nuoG PE=1 SV=4	24	17	25	17	908	100.2	23.9
Sequence	Modifications	# Protein Groups	# Proteins	# PSMs	Master Protein Accessions	# Missed Cleavages	Theo. MH+ [Da]	Percolator q-Value (by Search Engine): Sequest HT
ADAVVVLENDLHR		1	1	2	P33602	0	1450.76	0.0005371
DAAPDATFR		1	1	3	P33602	0	963.453	0.002905
EGGIYTPALR		1	1	3	P33602	0	1076.57	0.000662
EIESYDAVLVLGEDVTQTGAR		1	1	1	P33602	0	2265.12	0.0005371
ELVGEENFYTGIAHGEQER		1	1	3	P33602	0	2178.01	0.0005371
FFQVYDPAYYDSK		1	1	1	P33602	0	1642.74	0.0005371
FGYGYVNLK		1	1	1	P33602	0	1060.55	0.0005371
HPLFVTNVDDTR		1	1	1	P33602	0	1413.71	0.000662
KPLIISGTNAGSLEVIQAAANVAK		1	1	1	P33602	0	2365.34	0.0005371
KVIGIGSPR		1	1	1	P33602	1	926.578	0.001928
IAPYYHLFGSDELSQR		1	1	2	P33602	0	1895.93	0.0005371
LDDIAAWTYR		1	1	1	P33602	0	1223.61	0.000662
IDVIVQALAGAK		1	1	1	P33602	0	1197.72	0.000662
LFETSENGLDYFTSVPAR		1	1	1	P33602	0	2045.98	0.001518
IPELAGIK		1	1	1	P33602	0	840.519	0.000662
IPELAGIKDAAPDATFR		1	1	1	P33602	1	1784.95	0.000662
WLHSLHSTLLSR		1	1	1	P33602	0	1449.8	0.000662
P0ABI8	Cytochrome bo(3) ubiquinol oxidase subunit 1 OS=Escherichia coli (strain K12) OX=83333 GN=cyoB PE=1 SV=1	18	10	47	10	663	74.3	106.99
Sequence	Modifications	# Protein Groups	# Proteins	# PSMs	Master Protein Accessions	# Missed Cleavages	Theo. MH+ [Da]	Percolator q-Value (by Search Engine): Sequest HT
APGMTMFK		1	1	1	P0ABI8	0	882.421	0.000662
DLTGDPWGGR		1	1	9	P0ABI8	0	1073.5	0.0005371
EWLTSVDHK		1	1	2	P0ABI8	0	1114.55	0.000662
GFADAIMMR		1	1	1	P0ABI8	0	1011.48	0.000662
KPDHYEEIHMPK		1	1	1	P0ABI8	0	1523.73	0.000662
LENQHFDEITK		1	1	13	P0ABI8	0	1373.67	0.0005371
IFNWLFTMYQGR		1	1	2	P0ABI8	0	1575.78	0.0005371
SFDEDVDYYVPVAEIEK		1	1	2	P0ABI8	0	2017.93	0.0005371
TLEWATSSPPPFYNFAVVPHVHER		1	1	15	P0ABI8	0	2781.38	0.0005371
WTYLWK		1	1	1	P0ABI8	0	896.466	0.001928
P69411	Outer membrane lipoprotein RcsF OS=Escherichia coli (strain K12) OX=83333 GN=rcsF PE=1 SV=1	65	5	60	5	134	14.2	151.07
Sequence	Modifications	# Protein Groups	# Proteins	# PSMs	Master Protein Accessions	# Missed Cleavages	Theo. MH+ [Da]	Percolator q-Value (by Search Engine): Sequest HT
ANAVLLHSCEVTSGTPGCYR	2xCarbamidomethyl [C9; C18]	1	1	8	P69411	0	2192.02	0.0005371
DLGEVSGDSCQASNQDSPPSIPTAR	1xCarbamidomethyl [C10]	1	1	3	P69411	0	2588.15	0.0005371
IYTNAEELVGKPFR		1	1	19	P69411	0	1636.87	0.0005371
QAVCIGSALNITAK	1xCarbamidomethyl [C4]	1	1	20	P69411	0	1445.78	0.0005371
SPVEPVQSTAPQPK		1	1	10	P69411	0	1464.77	0.0005371
P0A912	Peptidoglycan-associated lipoprotein OS=Escherichia coli (strain K12) OX=83333 GN=pal PE=1 SV=1	54	7	23	7	173	18.8	42.75
Sequence	Modifications	# Protein Groups	# Proteins	# PSMs	Master Protein Accessions	# Missed Cleavages	Theo. MH+ [Da]	Percolator q-Value (by Search Engine): Sequest HT
EKPAVLGHDEAAYSK		1	1	3	P0A912	0	1614.81	0.0005371
GTPEYNISLGER		1	1	2	P0A912	0	1335.65	0.0005371
GVSADQISIVSYGK		1	1	8	P0A912	0	1423.74	0.0005371
LQMQQLQQNNIVYFDLDKYDIR		1	1	1	P0A912	1	2785.4	0.001518
LQMQQLQQNNIVYFDLDKYDIR	1xOxidation [M3]	1	1	1	P0A912	1	2801.39	0.0005371
SDFAQMLDAHANFLR		1	1	1	P0A912	0	1735.82	0.0005371
SDFAQMLDAHANFLR	1xOxidation [M6]	1	1	1	P0A912	0	1751.82	0.0005371
SNPSYKVTVEGHADER		1	1	2	P0A912	1	1788.85	0.0005371
VTVEGHADER		1	1	4	P0A912	0	1112.53	0.0005371
P0ADY1	Peptidyl-prolyl cis-trans isomerase D OS=Escherichia coli (strain K12) OX=83333 GN=ppiD PE=1 SV=1	30	16	26	16	623	68.1	39.27
Sequence	Modifications	# Protein Groups	# Proteins	# PSMs	Master Protein Accessions	# Missed Cleavages	Theo. MH+ [Da]	Percolator q-Value (by Search Engine): Sequest HT
ALDAYYALQQK		1	1	2	P0ADY1	0	1283.66	0.0005371
ATQTGWFSK		1	1	2	P0ADY1	0	1025.51	0.000662
EATIDVNALAAK		1	1	1	P0ADY1	0	1215.66	0.000662
GETDELAALVAQQR		1	1	1	P0ADY1	0	1500.77	0.000662
GGDFAALAK		1	1	2	P0ADY1	0	849.446	0.000662
GQFENAFNSER		1	1	2	P0ADY1	0	1298.58	0.000662
LDDIQPAK		1	1	1	P0ADY1	0	899.483	0.000662
LGISDEQVK		1	1	2	P0ADY1	0	988.531	0.000662
LIDEALLDQYAR		1	1	5	P0ADY1	0	1419.75	0.0005371
ISEHKPEAVKPLADVQEQVK		1	1	1	P0ADY1	0	2245.22	0.0005371
QAIFATPAFQVDGK		1	1	1	P0ADY1	0	1492.78	0.000662
QPVTEQEIASYYEQNK		1	1	1	P0ADY1	0	1926.91	0.000662
SADIISAR		1	1	1	P0ADY1	0	832.452	0.000662
SGRDPISQAAFALPLPAK		1	1	2	P0ADY1	1	1839.01	0.000662
SSVGFLIVR		1	1	1	P0ADY1	0	977.578	0.000662
YSIIQTK		1	1	1	P0ADY1	0	852.483	0.000662
P02931	Outer membrane porin F OS=Escherichia coli (strain K12) OX=83333 GN=ompF PE=1 SV=1	26	10	54	10	362	39.3	122.06
Sequence	Modifications	# Protein Groups	# Proteins	# PSMs	Master Protein Accessions	# Missed Cleavages	Theo. MH+ [Da]	Percolator q-Value (by Search Engine): Sequest HT
AEQWATGLK		1	1	3	P02931	0	1003.52	0.0005371
AVGLHYFSK		1	1	1	P02931	0	1021.55	0.0005371
DGNKVDLYGK		1	1	7	P02931	1	1108.56	0.000662
FTNTSGFANK		1	1	6	P02931	0	1086.52	0.0005371
KAEQWATGLK		1	1	4	P02931	1	1131.62	0.0005371
LAFAGLK		1	4	11	P02931	0	719.445	0.000662
TNLQEAQPLGNGK		1	1	2	P02931	0	1369.71	0.0005371
VGGVATYR		1	1	1	P02931	0	822.447	0.001711
YADVGSFDYGR		1	1	14	P02931	0	1249.55	0.0005371
YDANNIYLAANYGETR		1	1	5	P02931	0	1847.86	0.0005371
P45464	Penicillin-binding protein activator LpoA OS=Escherichia coli (strain K12) OX=83333 GN=lpoA PE=1 SV=1	21	12	25	12	678	72.8	38.35
Sequence	Modifications	# Protein Groups	# Proteins	# PSMs	Master Protein Accessions	# Missed Cleavages	Theo. MH+ [Da]	Percolator q-Value (by Search Engine): Sequest HT
ALIAQEPLLGAK		1	1	2	P45464	0	1223.74	0.000662
DFAGAQNLLAK		1	1	3	P45464	0	1147.61	0.000662
FGSTSELR		1	1	2	P45464	0	896.447	0.000662
IDASQGRPSIDLLR		1	1	2	P45464	0	1540.84	0.000662
INWQLLAIR		1	1	1	P45464	0	1126.67	0.0005371
ITPADLEQNQQAR		1	1	2	P45464	0	1483.75	0.0005371
QAPLVLIPR		1	1	2	P45464	0	1006.64	0.000662
SAQGTAGPDFR		1	1	1	P45464	0	1106.52	0.0005371
SNTPLNVLALNQPENIENR		1	1	5	P45464	0	2136.1	0.0005371
TLLAVEIK		1	1	2	P45464	0	886.561	0.000662
VANAFAQEWQK		1	1	2	P45464	0	1291.64	0.0005371
VNICYFALSPEDEAR	1xCarbamidomethyl [C4]	1	1	1	P45464	0	1783.83	0.0005371
P05055	Polyribonucleotide nucleotidyltransferase OS=Escherichia coli (strain K12) OX=83333 GN=pnp PE=1 SV=3	21	12	25	12	711	77.1	50.58
Sequence	Modifications	# Protein Groups	# Proteins	# PSMs	Master Protein Accessions	# Missed Cleavages	Theo. MH+ [Da]	Percolator q-Value (by Search Engine): Sequest HT
AAVAGIAMGLVK		1	1	1	P05055	0	1100.65	0.0005371
AKPGQDFFPLTVNYQER		1	1	1	P05055	0	2010.01	0.000662
DAQVLDELMGER		1	1	2	P05055	0	1375.65	0.000662
EGLVHISQIADK		1	1	6	P05055	0	1309.71	0.0005371
EGRPSEGETLIAR		1	1	1	P05055	0	1414.73	0.0009588
GETQALVTATLGTAR		1	1	5	P05055	0	1488.8	0.0005371
LHILGVMEQAINAPR		1	1	2	P05055	0	1661.92	0.0005371
VAALAEAR		1	1	2	P05055	0	800.462	0.000662
VLEVDR		1	1	1	P05055	0	730.409	0.00267
VTDYLQMGQEVPVK		1	1	1	P05055	0	1606.81	0.000662
WDWQPEPVNEALNAR		1	1	2	P05055	0	1824.87	0.0005371
YAQVDVIK		1	1	1	P05055	0	935.52	0.000662
P21179	Catalase HPII OS=Escherichia coli (strain K12) OX=83333 GN=katE PE=1 SV=1	20	13	30	13	753	84.1	43.25
Sequence	Modifications	# Protein Groups	# Proteins	# PSMs	Master Protein Accessions	# Missed Cleavages	Theo. MH+ [Da]	Percolator q-Value (by Search Engine): Sequest HT
ADFLSDPNK		1	1	1	P21179	0	1006.48	0.000662
ERSPSFGEYYSHPR		1	1	1	P21179	1	1711.78	0.000662
FSTVQGGAGSADTVR		1	1	1	P21179	0	1452.71	0.001711
GGFESYQER		1	1	1	P21179	0	1072.47	0.001518
HLKPIALAGDAR		1	1	1	P21179	0	1261.74	0.000662
KGSENYALTTNQGVR		1	1	2	P21179	1	1637.82	0.000662
IADDQNSLR		1	1	2	P21179	0	1031.51	0.0005371
LFWLSQTPFEQR		1	1	1	P21179	0	1551.8	0.000662
LGGPNFHEIPINRPTCPYHNFQR	1xCarbamidomethyl [C16]	1	1	4	P21179	0	2764.35	0.0005371
LIPEELVPVQR		1	1	4	P21179	0	1292.76	0.0005371
ITPVFVR		1	1	3	P21179	0	831.509	0.002905
SPSFGEYYSHPR		1	1	4	P21179	0	1426.64	0.0005371
VVAILLNDEVR		1	1	5	P21179	0	1240.73	0.0005371
P0A6T5	GTP cyclohydrolase 1 OS=Escherichia coli (strain K12) OX=83333 GN=folE PE=1 SV=2	45	8	35	8	222	24.8	77.28
Sequence	Modifications	# Protein Groups	# Proteins	# PSMs	Master Protein Accessions	# Missed Cleavages	Theo. MH+ [Da]	Percolator q-Value (by Search Engine): Sequest HT
ATVAYIPK		1	1	4	P0A6T5	0	862.503	0.0009588
DATSATTTTSLGGLFK		1	1	3	P0A6T5	0	1570.8	0.0005371
DITLTSTCEHHFVTIDGK	1xCarbamidomethyl [C8]	1	1	3	P0A6T5	0	2073.99	0.0005371
DSVIGLSK		1	1	3	P0A6T5	0	818.462	0.000662
EAALVHEALVAR		1	1	9	P0A6T5	0	1278.72	0.0005371
GLETPLRPPVHEMDNETR		1	1	2	P0A6T5	0	2091.03	0.0005371
ITLIENK		1	1	5	P0A6T5	0	830.498	0.000662
IVQFFAQRPQVQER		1	1	6	P0A6T5	0	1745.94	0.0005371
P0AC30	Cell division protein FtsX OS=Escherichia coli (strain K12) OX=83333 GN=ftsX PE=1 SV=1	29	10	23	10	352	38.5	40.59
Sequence	Modifications	# Protein Groups	# Proteins	# PSMs	Master Protein Accessions	# Missed Cleavages	Theo. MH+ [Da]	Percolator q-Value (by Search Engine): Sequest HT
EDALGEFR		1	1	4	P0AC30	0	936.442	0.000662
KTNVFNEQVR		1	1	3	P0AC30	1	1234.65	0.000662
LAALTGLVGR		1	1	1	P0AC30	0	970.604	0.0005371
LDFQGTESLNTLR		1	1	3	P0AC30	0	1493.76	0.0005371
LSIFAR		1	1	2	P0AC30	0	706.425	0.000662
LSSAVAEVAQVFGTK		1	1	3	P0AC30	0	1506.82	0.0005371
MDDSWFAR		1	1	1	P0AC30	0	1027.43	0.000662
TLDDDAAAGVVAQLQAEQGVEK		1	1	1	P0AC30	0	2228.1	0.0005371
TNVFNEQVR		1	1	2	P0AC30	0	1106.56	0.000662
YAFHGALQDLK		1	1	3	P0AC30	0	1262.65	0.0005371
P0A6Y8	Chaperone protein DnaK OS=Escherichia coli (strain K12) OX=83333 GN=dnaK PE=1 SV=2	31	14	21	14	638	69.1	17.48
Sequence	Modifications	# Protein Groups	# Proteins	# PSMs	Master Protein Accessions	# Missed Cleavages	Theo. MH+ [Da]	Percolator q-Value (by Search Engine): Sequest HT
ASSGLNEDEIQK		1	1	1	P0A6Y8	0	1290.62	0.000662
DQGIDLR		1	1	3	P0A6Y8	0	816.421	0.00267
DVSIMPFK		1	1	1	P0A6Y8	0	936.486	0.001928
FEELVQTR		1	1	1	P0A6Y8	0	1021.53	0.000662
HSQVFSTAEDNQSAVTIHVLQGER		1	1	1	P0A6Y8	0	2653.3	0.001711
IAGLEVK		1	1	1	P0A6Y8	0	729.451	0.001518
IELSSAQQTDVNLPYITADATGPK		1	1	1	P0A6Y8	0	2532.28	0.0005371
IINEPTAAALAYGLDK		1	1	2	P0A6Y8	0	1659.9	0.0005371
LINYLVEEFKK		1	1	3	P0A6Y8	1	1395.79	0.000662
QAVTNPQNTLFAIK		1	1	1	P0A6Y8	0	1544.84	0.0005371
SLGQFNLDGINPAPR		1	1	1	P0A6Y8	0	1598.83	0.000662
TAEDYLGEPVTEAVITVPAYFNDAQR		1	1	1	P0A6Y8	0	2869.39	0.000662
TFEVLATNGDTHLGGEDFDSR		1	1	2	P0A6Y8	0	2281.04	0.0005371
VAEFFGK		1	1	2	P0A6Y8	0	797.419	0.000662
P64588	Transcriptional regulator YqjI OS=Escherichia coli (strain K12) OX=83333 GN=yqjI PE=1 SV=1	53	10	29	10	207	23.4	33.97
Sequence	Modifications	# Protein Groups	# Proteins	# PSMs	Master Protein Accessions	# Missed Cleavages	Theo. MH+ [Da]	Percolator q-Value (by Search Engine): Sequest HT
ALDNFK		1	1	2	P64588	0	707.372	0.002905
AIENLTQGNYTPSPGVIYPTLDFLQEQSLITIR		1	1	1	P64588	0	3691.92	0.0005371
CVGAALR	1xCarbamidomethyl [C1]	1	1	1	P64588	0	746.398	0.001711
DDSHGYELIK		1	1	6	P64588	0	1176.55	0.0005371
EQVEMIEER		1	1	5	P64588	0	1162.54	0.000662
EQVEMIEER	1xOxidation [M5]	1	1	1	P64588	0	1178.54	0.000662
FFGHGELR		1	1	4	P64588	0	962.484	0.000662
KIIAVIDR		1	1	1	P64588	1	927.599	0.001711
IIAVIDR		1	1	3	P64588	0	799.504	0.000662
QIALTEQGAQWLEENR		1	1	3	P64588	0	1885.94	0.0005371
VNQSDISDAQIKK		1	1	2	P64588	1	1445.76	0.0005371
P0ADV7	Intermembrane phospholipid transport system binding protein MlaC OS=Escherichia coli (strain K12) OX=83333 GN=mlaC PE=1 SV=1	65	11	48	11	211	23.9	84.25
Sequence	Modifications	# Protein Groups	# Proteins	# PSMs	Master Protein Accessions	# Missed Cleavages	Theo. MH+ [Da]	Percolator q-Value (by Search Engine): Sequest HT
ANPDYLR		1	1	3	P0ADV7	0	848.426	0.001928
EAYFAAFR		1	1	2	P0ADV7	0	974.473	0.000662
GIDGLTAQLK		1	1	4	P0ADV7	0	1015.58	0.0005371
LDFQWR		1	1	6	P0ADV7	0	864.436	0.000662
LKNEQPQIR		1	1	1	P0ADV7	1	1125.64	0.000662
NSQTGNWQAYDMIAEGVSMITTK		1	1	1	P0ADV7	0	2545.17	0.0005371
QAYGQALAMYHGQTYQIAPEQPLGDK		1	1	1	P0ADV7	0	2878.38	0.0005371
QNEWGTLLR		1	1	10	P0ADV7	0	1116.58	0.0005371
TIVDQELLPYVQVK		1	1	6	P0ADV7	0	1644.92	0.0005371
VTIIDPNGRPPVR		1	1	9	P0ADV7	0	1433.82	0.000662
YAGALVLGQYYK		1	1	5	P0ADV7	0	1345.72	0.0005371
P77398	Bifunctional polymyxin resistance protein ArnA OS=Escherichia coli (strain K12) OX=83333 GN=arnA PE=1 SV=1	22	13	19	13	660	74.2	24.89
Sequence	Modifications	# Protein Groups	# Proteins	# PSMs	Master Protein Accessions	# Missed Cleavages	Theo. MH+ [Da]	Percolator q-Value (by Search Engine): Sequest HT
ADAGAIVAQLR		1	1	2	P77398	0	1084.61	0.0005371
AVADPWPGAFSYVGNQK		1	1	3	P77398	0	1806.88	0.0005371
DGIEALYR		1	1	3	P77398	0	936.479	0.000662
EDHYEVYGLDIGSDAISR		1	1	1	P77398	0	2038.94	0.0005371
ENEATCFGR	1xCarbamidomethyl [C6]	1	1	1	P77398	0	1083.45	0.000662
GIPVYAPDNVNHPLWVER		1	1	1	P77398	0	2076.07	0.0005371
HGNILEIAQR		1	1	1	P77398	0	1150.63	0.000662
LDNLNAAR		1	1	1	P77398	0	886.474	0.000662
LLREDHYEVYGLDIGSDAISR		1	1	1	P77398	1	2421.2	0.000662
QLLEQTLPAIK		1	1	1	P77398	0	1253.75	0.000662
VIWAYGEK		1	1	1	P77398	0	965.509	0.002905
WIYSVSK		1	1	1	P77398	0	882.472	0.001711
YFDEDHSNLIVGPVNKPR		1	1	2	P77398	0	2100.05	0.0005371
P0A855	Tol-Pal system protein TolB OS=Escherichia coli (strain K12) OX=83333 GN=tolB PE=1 SV=1	30	9	22	9	430	45.9	32.79
Sequence	Modifications	# Protein Groups	# Proteins	# PSMs	Master Protein Accessions	# Missed Cleavages	Theo. MH+ [Da]	Percolator q-Value (by Search Engine): Sequest HT
LAFALSK		1	1	3	P0A855	0	749.456	0.000662
LAYVTFESGR		1	1	6	P0A855	0	1142.58	0.0005371
IAYVVQTNGGQFPYELR		1	1	2	P0A855	0	1955	0.0005371
ITWEGSQNQDADVSSDGK		1	1	3	P0A855	0	1936.85	0.000662
QVASFPR		1	1	1	P0A855	0	804.436	0.001711
SALVIQTLANGAVR		1	1	2	P0A855	0	1412.82	0.0005371
SNNTEPTWFPDSQNLAFTSDQAGRPQVYK		1	1	1	P0A855	0	3298.54	0.000662
VSDYDGYNQFVVHR		1	1	1	P0A855	0	1698.79	0.0005371
YAGHTASDEVFEK		1	1	3	P0A855	0	1453.66	0.0005371
P37773	UDP-N-acetylmuramate--L-alanyl-gamma-D-glutamyl-meso-2,6-diaminoheptandioate ligase OS=Escherichia coli (strain K12) OX=83333 GN=mpl PE=1 SV=3	26	10	25	10	457	49.8	35.51
Sequence	Modifications	# Protein Groups	# Proteins	# PSMs	Master Protein Accessions	# Missed Cleavages	Theo. MH+ [Da]	Percolator q-Value (by Search Engine): Sequest HT
DDLAPSLGR		1	1	1	P37773	0	943.484	0.001711
GNPCVEAVLEK	1xCarbamidomethyl [C4]	1	1	1	P37773	0	1215.6	0.000662
HVGVAPADAANALGSFINAR		1	1	4	P37773	0	1951.01	0.0005371
KLTTDASEWEVLLDGEK		1	1	1	P37773	1	1933.98	0.0005371
IIAVLEPR		1	1	3	P37773	0	910.572	0.000662
LLDGLAK		1	1	5	P37773	0	729.451	0.000662
IIWPENDINLK		1	1	3	P37773	0	1354.74	0.0005371
MGICKDDLAPSLGR	1xCarbamidomethyl [C4]	1	1	1	P37773	1	1532.76	0.001711
TLILNNLEFDHADIFDDLK		1	1	2	P37773	0	2246.13	0.0005371
WVLAVAGTHGK		1	1	4	P37773	0	1138.64	0.001518
P0CE48	Elongation factor Tu 2 OS=Escherichia coli (strain K12) OX=83333 GN=tufB PE=1 SV=1	29	9	12	9	394	43.3	23.58
Sequence	Modifications	# Protein Groups	# Proteins	# PSMs	Master Protein Accessions	# Missed Cleavages	Theo. MH+ [Da]	Percolator q-Value (by Search Engine): Sequest HT
AFDQIDNAPEEK		1	2	1	P0CE48	0	1376.63	0.000662
ALEGDAEWEAK		1	2	2	P0CE48	0	1218.56	0.0005371
ELLSQYDFPGDDTPIVR		1	2	1	P0CE48	0	1964.96	0.000662
FESEVYILSK		1	2	1	P0CE48	0	1214.63	0.001711
GITINTSHVEYDTPTR		1	2	2	P0CE48	0	1803.89	0.0005371
QVGVPYIIVFLNK		1	2	1	P0CE48	0	1489.88	0.000662
STCTGVEMFR	1xCarbamidomethyl [C3]	1	2	1	P0CE48	0	1187.52	0.000662
TTLTAAITTVLAK		1	2	1	P0CE48	0	1303.78	0.0005371
VGEEVEIVGIK		1	2	2	P0CE48	0	1171.66	0.0005371
P75757	Zinc transporter ZitB OS=Escherichia coli (strain K12) OX=83333 GN=zitB PE=1 SV=1	12	6	28	6	313	34.7	26.53
Sequence	Modifications	# Protein Groups	# Proteins	# PSMs	Master Protein Accessions	# Missed Cleavages	Theo. MH+ [Da]	Percolator q-Value (by Search Engine): Sequest HT
DSVNELLEGAPVSLDIAELK		1	1	4	P75757	0	2112.11	0.0005371
DSVNELLEGAPVSLDIAELKR		1	1	1	P75757	1	2268.21	0.0005371
EIPEVR		1	1	18	P75757	0	742.409	0.001928
HTFGWLR		1	1	3	P75757	0	916.479	0.001928
LLKDSVNELLEGAPVSLDIAELK		1	1	1	P75757	1	2466.37	0.0005371
LLKDSVNELLEGAPVSLDIAELKR		1	1	1	P75757	2	2622.47	0.0005371
P0AE45	UPF0053 inner membrane protein YtfL OS=Escherichia coli (strain K12) OX=83333 GN=ytfL PE=1 SV=1	26	8	17	8	447	49.7	37.4
Sequence	Modifications	# Protein Groups	# Proteins	# PSMs	Master Protein Accessions	# Missed Cleavages	Theo. MH+ [Da]	Percolator q-Value (by Search Engine): Sequest HT
DENSWLIDGGTPIDDVMR		1	1	1	P0AE45	0	2032.93	0.0005371
ENVIWFDLHEDEQSLK		1	1	2	P0AE45	0	2001.96	0.0005371
FLVCNEDIDHIIGYVDSK	1xCarbamidomethyl [C4]	1	1	1	P0AE45	0	2137.03	0.0005371
KQEHELIENVFELESR		1	1	2	P0AE45	1	2000.01	0.0005371
IDQLLVTR		1	1	3	P0AE45	0	957.573	0.000662
IGMIAPEAVALR		1	1	3	P0AE45	0	1240.71	0.0005371
LLADEGNINAQR		1	1	3	P0AE45	0	1313.68	0.0005371
VLANQSLALNSGVQIR		1	1	2	P0AE45	0	1682.95	0.000662
P77757	Undecaprenyl-phosphate 4-deoxy-4-formamido-L-arabinose transferase OS=Escherichia coli (strain K12) OX=83333 GN=arnC PE=1 SV=1	33	9	23	9	322	36.3	27.11
Sequence	Modifications	# Protein Groups	# Proteins	# PSMs	Master Protein Accessions	# Missed Cleavages	Theo. MH+ [Da]	Percolator q-Value (by Search Engine): Sequest HT
ADEGYDVVGTVR		1	1	1	P77757	0	1280.61	0.0005371
AIEIPVHHAER		1	1	1	P77757	0	1271.69	0.000662
AMGDYGCMLR	1xCarbamidomethyl [C7]	1	1	1	P77757	0	1173.48	0.001711
HIVDAMLHCHER	1xCarbamidomethyl [C9]	1	1	4	P77757	0	1517.71	0.000662
QDSWFR		1	1	8	P77757	0	838.384	0.002179
STFIPILANIFAR		1	1	1	P77757	0	1462.84	0.000662
TTTACESLGK	1xCarbamidomethyl [C5]	1	1	1	P77757	0	1067.5	0.000662
VSVVIPVYNEQESLPELIR		1	1	1	P77757	0	2184.19	0.0005371
YFVQQVIRPSSK		1	1	5	P77757	0	1451.8	0.0005371
P0ABJ1	Cytochrome bo(3) ubiquinol oxidase subunit 2 OS=Escherichia coli (strain K12) OX=83333 GN=cyoA PE=1 SV=1	37	6	23	6	315	34.9	27.26
Sequence	Modifications	# Protein Groups	# Proteins	# PSMs	Master Protein Accessions	# Missed Cleavages	Theo. MH+ [Da]	Percolator q-Value (by Search Engine): Sequest HT
GQIGLEQR		1	1	6	P0ABJ1	0	900.49	0.000662
LAAPSEYNQVEYFSNVKPDLFADVINK		1	1	2	P0ABJ1	0	3071.54	0.0005371
LGSQIYAMAGMQTR		1	1	4	P0ABJ1	0	1526.75	0.000662
LHLIANEPGTYDGISASYSGPGFSGMK		1	1	1	P0ABJ1	0	2769.32	0.001711
LHLIANEPGTYDGISASYSGPGFSGMK	1xOxidation [M26]	1	1	2	P0ABJ1	0	2785.31	0.000662
TTHALEPSKPLAHDEKPITIEVVSMDWK		1	1	3	P0ABJ1	0	3172.63	0.0009588
VTSNSVMNSFFIPR		1	1	4	P0ABJ1	0	1598.8	0.0005371
VTSNSVMNSFFIPR	1xOxidation [M7]	1	1	1	P0ABJ1	0	1614.79	0.0005371
P00722	Beta-galactosidase OS=Escherichia coli (strain K12) OX=83333 GN=lacZ PE=1 SV=2	11	11	16	11	1024	116.4	11.5
Sequence	Modifications	# Protein Groups	# Proteins	# PSMs	Master Protein Accessions	# Missed Cleavages	Theo. MH+ [Da]	Percolator q-Value (by Search Engine): Sequest HT
CSHYPNHPLWYTLCDR	2xCarbamidomethyl [C1; C14]	1	1	1	P00722	0	2118.93	0.001711
FNDDFSR		1	1	2	P00722	0	900.385	0.001928
GDFQFNISR		1	1	2	P00722	0	1083.52	0.000662
LAVMVLR		1	1	1	P00722	0	801.502	0.000662
IDPNAWVER		1	1	2	P00722	0	1099.55	0.001518
IGLNCQLAQVAER	1xCarbamidomethyl [C5]	1	1	2	P00722	0	1471.77	0.0005371
LPSEFDLSAFLR		1	1	1	P00722	0	1394.73	0.0005371
LSGQTIEVTSEYLFR		1	1	1	P00722	0	1742.9	0.000662
LWSAEIPNLYR		1	1	1	P00722	0	1361.72	0.002179
QLLTPLR		1	1	1	P00722	0	840.53	0.001711
TLFISR		1	1	2	P00722	0	736.435	0.001518
P07014	Succinate dehydrogenase iron-sulfur subunit OS=Escherichia coli (strain K12) OX=83333 GN=sdhB PE=1 SV=1	35	8	19	8	238	26.8	30.12
Sequence	Modifications	# Protein Groups	# Proteins	# PSMs	Master Protein Accessions	# Missed Cleavages	Theo. MH+ [Da]	Percolator q-Value (by Search Engine): Sequest HT
DLVVDMGQFYAQYEK		1	1	2	P07014	0	1805.84	0.0005371
EKDPSLSFR		1	1	2	P07014	1	1078.55	0.001711
FIGPAGLLAAYR		1	1	5	P07014	0	1248.71	0.0005371
FLIDSR		1	1	2	P07014	0	750.414	0.001928
LDGLSDAFSVFR		1	1	2	P07014	0	1326.67	0.0005371
LEFSIYR		1	1	1	P07014	0	927.493	0.000662
IVIRPLPGLPVIR		1	1	1	P07014	0	1442.96	0.0005371
YNPDVDDAPR		1	1	4	P07014	0	1161.52	0.0005371
P0A903	Outer membrane protein assembly factor BamC OS=Escherichia coli (strain K12) OX=83333 GN=bamC PE=1 SV=1	34	9	21	9	344	36.8	24.12
Sequence	Modifications	# Protein Groups	# Proteins	# PSMs	Master Protein Accessions	# Missed Cleavages	Theo. MH+ [Da]	Percolator q-Value (by Search Engine): Sequest HT
ALDIRPPAQPLALVSGAR		1	1	5	P0A903	0	1845.07	0.0005371
DDAGQTLTTDWVQWNR		1	1	1	P0A903	0	1905.87	0.000662
GNTLWPQVVSVLQAK		1	1	1	P0A903	0	1639.92	0.00267
GPFNVVWQR		1	1	3	P0A903	0	1102.58	0.0005371
LDEDEQYR		1	1	2	P0A903	0	1067.46	0.002905
LLNLEQAGKPVADAASMQR		1	1	1	P0A903	0	2012.06	0.0005371
LQVGDLDNR		1	1	5	P0A903	0	1029.53	0.0005371
NYTITQR		1	1	1	P0A903	0	895.463	0.001518
YQISVKPQGYQQAVTVK		1	1	2	P0A903	0	1937.05	0.0005371
P0AB38	Penicillin-binding protein activator LpoB OS=Escherichia coli (strain K12) OX=83333 GN=lpoB PE=1 SV=1	30	4	27	4	213	22.5	41.91
Sequence	Modifications	# Protein Groups	# Proteins	# PSMs	Master Protein Accessions	# Missed Cleavages	Theo. MH+ [Da]	Percolator q-Value (by Search Engine): Sequest HT
FTLVSAQQLSMAK		1	1	4	P0AB38	0	1423.76	0.0005371
MLGADGVTAGSVLLVDSVNNR		1	1	5	P0AB38	0	2088.08	0.0005371
MLGADGVTAGSVLLVDSVNNR	1xOxidation [M1]	1	1	2	P0AB38	0	2104.07	0.0005371
QQLGLSPQDSLGTR		1	1	12	P0AB38	0	1499.78	0.0005371
TNGSLNAAEATETLR		1	1	4	P0AB38	0	1547.77	0.0005371
P33599	NADH-quinone oxidoreductase subunit C/D OS=Escherichia coli (strain K12) OX=83333 GN=nuoC PE=1 SV=3	16	9	17	9	596	68.2	12.54
Sequence	Modifications	# Protein Groups	# Proteins	# PSMs	Master Protein Accessions	# Missed Cleavages	Theo. MH+ [Da]	Percolator q-Value (by Search Engine): Sequest HT
AALQNTILK		1	1	2	P33599	0	971.588	0.001518
ATEFSPFELTK		1	1	1	P33599	0	1269.64	0.0005371
DHLDDPVIGELR		1	1	1	P33599	0	1378.7	0.001711
EQLLEVGDFLK		1	1	1	P33599	0	1290.69	0.000662
FGPDAFTVQATR		1	1	4	P33599	0	1309.65	0.0005371
LAGITVPDR		1	1	4	P33599	0	941.541	0.000662
LFPNANWYER		1	1	1	P33599	0	1309.63	0.001711
IYDLVEAITGFR		1	1	1	P33599	0	1396.75	0.0005371
TGVPVVWIK		1	1	2	P33599	0	998.603	0.000662
P0A910	Outer membrane protein A OS=Escherichia coli (strain K12) OX=83333 GN=ompA PE=1 SV=1	27	7	21	7	346	37.2	34.32
Sequence	Modifications	# Protein Groups	# Proteins	# PSMs	Master Protein Accessions	# Missed Cleavages	Theo. MH+ [Da]	Percolator q-Value (by Search Engine): Sequest HT
AALIDCLAPDR	1xCarbamidomethyl [C6]	1	1	5	P0A910	0	1214.62	0.0005371
ATLKPEGQAALDQLYSQLSNLDPK		1	1	1	P0A910	0	2600.36	0.0005371
DGSVVVLGYTDR		1	1	4	P0A910	0	1280.65	0.0005371
DNTWYTGAK		1	1	4	P0A910	0	1055.48	0.000662
FGQGEAAPVVAPAPAPAPEVQTK		1	1	1	P0A910	0	2232.17	0.001273
LGGMVWR		1	1	1	P0A910	0	818.434	0.000662
SDVLFNFNK		1	1	5	P0A910	0	1083.55	0.0005371
P03023	Lactose operon repressor OS=Escherichia coli (strain K12) OX=83333 GN=lacI PE=1 SV=3	28	8	18	8	360	38.6	33.79
Sequence	Modifications	# Protein Groups	# Proteins	# PSMs	Master Protein Accessions	# Missed Cleavages	Theo. MH+ [Da]	Percolator q-Value (by Search Engine): Sequest HT
AAVHNLLAQR		1	1	2	P03023	0	1092.63	0.000662
ALADSLMQLAR		1	1	3	P03023	0	1188.64	0.0005371
AITESGLR		1	1	2	P03023	0	846.468	0.001928
GNQLLPVSLVK		1	1	4	P03023	0	1167.71	0.0005371
LGVEHLVALGHQQIALLAGPLSSVSAR		1	1	1	P03023	0	2736.55	0.002905
LLGQTSVDR		1	1	2	P03023	0	988.542	0.000662
LLQLSQGQAVK		1	1	3	P03023	0	1184.7	0.0005371
TTLAPNTQTASPR		1	1	1	P03023	0	1357.71	0.0005371
P77774	Outer membrane protein assembly factor BamB OS=Escherichia coli (strain K12) OX=83333 GN=bamB PE=1 SV=1	22	6	15	6	392	41.9	28.76
Sequence	Modifications	# Protein Groups	# Proteins	# PSMs	Master Protein Accessions	# Missed Cleavages	Theo. MH+ [Da]	Percolator q-Value (by Search Engine): Sequest HT
ALNADDGKEIWSVSLAEK		1	1	5	P77774	1	1945.99	0.0005371
AQVYALNTSDGTVAWQTK		1	1	1	P77774	0	1952.97	0.000662
DGTVYSITR		1	1	2	P77774	0	1011.51	0.000662
EPALLSGGVTVSGGHVYIGSEK		1	1	4	P77774	0	2157.12	0.0005371
ISQATGSTEIDR		1	1	2	P77774	0	1277.63	0.0005371
IYLVDQNDR		1	1	1	P77774	0	1135.57	0.000662
P37690	Murein hydrolase activator EnvC OS=Escherichia coli (strain K12) OX=83333 GN=envC PE=1 SV=2	24	8	8	8	419	46.6	15.28
Sequence	Modifications	# Protein Groups	# Proteins	# PSMs	Master Protein Accessions	# Missed Cleavages	Theo. MH+ [Da]	Percolator q-Value (by Search Engine): Sequest HT
ETQNTLNQLNK		1	1	1	P37690	0	1302.66	0.0005371
LTQALNER		1	1	1	P37690	0	944.516	0.001711
QGEHTGIQLILSGEESQR		1	1	1	P37690	0	1981.99	0.000662
QGQAVNPQPWLGR		1	1	1	P37690	0	1450.75	0.000662
QSEQQTLLYEQR		1	1	1	P37690	0	1522.75	0.0005371
SIQADIAAK		1	1	1	P37690	0	916.51	0.000662
TLAGLESSIQQGQQQLSELR		1	1	1	P37690	0	2186.14	0.0005371
YGEQLQGELR		1	1	1	P37690	0	1192.6	0.0005371
P0ABA6	ATP synthase gamma chain OS=Escherichia coli (strain K12) OX=83333 GN=atpG PE=1 SV=1	33	9	15	9	287	31.6	13.82
Sequence	Modifications	# Protein Groups	# Proteins	# PSMs	Master Protein Accessions	# Missed Cleavages	Theo. MH+ [Da]	Percolator q-Value (by Search Engine): Sequest HT
ALLDTLLR		1	1	3	P0ABA6	0	914.567	0.000662
ELQLVYNK		1	1	3	P0ABA6	0	1006.56	0.0009588
LYIVSNK		1	1	2	P0ABA6	0	836.488	0.001518
QASITQELTEIVSGAAAV		1	1	1	P0ABA6	0	1787.94	0.000662
RYVESQVYQGVVENLASEQAAR		1	1	1	P0ABA6	1	2496.25	0.000662
SWDYLYEPDPK		1	1	2	P0ABA6	0	1412.64	0.0005371
VGYLVVSTDR		1	1	1	P0ABA6	0	1108.6	0.000662
VMLQAYDEGR		1	1	1	P0ABA6	0	1181.56	0.000662
YVESQVYQGVVENLASEQAAR		1	1	1	P0ABA6	0	2340.15	0.001518
P02930	Outer membrane protein TolC OS=Escherichia coli (strain K12) OX=83333 GN=tolC PE=1 SV=3	19	7	13	7	493	53.7	24.42
Sequence	Modifications	# Protein Groups	# Proteins	# PSMs	Master Protein Accessions	# Missed Cleavages	Theo. MH+ [Da]	Percolator q-Value (by Search Engine): Sequest HT
FNVGLVAITDVQNAR		1	1	1	P02930	0	1616.88	0.0005371
LSNPELR		1	1	3	P02930	0	828.457	0.0009588
LSQDLAR		1	1	1	P02930	0	802.442	0.001518
NLSLLQAR		1	1	3	P02930	0	914.542	0.000662
QAQDGHLPTLDLTASTGISDTSYSGSK		1	1	1	P02930	0	2750.31	0.0005371
QAQYNFVGASEQLESAHR		1	1	2	P02930	0	2034.96	0.0005371
YNYLINQLNIK		1	1	2	P02930	0	1395.76	0.0005371
P0AG90	Protein translocase subunit SecD OS=Escherichia coli (strain K12) OX=83333 GN=secD PE=1 SV=1	15	7	9	7	615	66.6	6.18
Sequence	Modifications	# Protein Groups	# Proteins	# PSMs	Master Protein Accessions	# Missed Cleavages	Theo. MH+ [Da]	Percolator q-Value (by Search Engine): Sequest HT
AGALIAPIQIVEER		1	1	3	P0AG90	0	1479.85	0.000662
LQEQNIDSLR		1	1	1	P0AG90	0	1215.63	0.000662
IVVELPGIQDTAR		1	1	1	P0AG90	0	1410.8	0.000662
RHPDLVISSQGSNQLR		1	1	1	P0AG90	1	1806.96	0.0005371
SVALEEGAILAR		1	1	1	P0AG90	0	1228.69	0.0005371
VNQLGVAEPVVQR		1	1	1	P0AG90	0	1408.79	0.000662
YVVALNLAPATPR		1	1	1	P0AG90	0	1384.79	0.0005371
P77211	Cation efflux system protein CusC OS=Escherichia coli (strain K12) OX=83333 GN=cusC PE=1 SV=1	20	7	10	7	457	50.2	9.02
Sequence	Modifications	# Protein Groups	# Proteins	# PSMs	Master Protein Accessions	# Missed Cleavages	Theo. MH+ [Da]	Percolator q-Value (by Search Engine): Sequest HT
ALYQHGAVSYLEVLDAER		1	1	1	P77211	0	2034.03	0.001928
EVADALALR		1	1	2	P77211	0	957.536	0.000662
IEIPIFNAGR		1	1	1	P77211	0	1129.64	0.0009588
NQANLDIAEIR		1	1	3	P77211	0	1256.66	0.0005371
QGELAQANNALQLLLGSYGK		1	1	1	P77211	0	2088.11	0.0005371
QNYLATEEAQR		1	1	1	P77211	0	1322.63	0.000662
QSLNDQISAQQR		1	1	1	P77211	0	1387.69	0.0005371
P0AAI3	ATP-dependent zinc metalloprotease FtsH OS=Escherichia coli (strain K12) OX=83333 GN=ftsH PE=1 SV=1	17	8	12	8	644	70.7	8.09
Sequence	Modifications	# Protein Groups	# Proteins	# PSMs	Master Protein Accessions	# Missed Cleavages	Theo. MH+ [Da]	Percolator q-Value (by Search Engine): Sequest HT
AAPCIIFIDEIDAVGR	1xCarbamidomethyl [C4]	1	1	1	P0AAI3	0	1759.9	0.0005371
GTPGFSGADLANLVNEAALFAAR		1	1	1	P0AAI3	0	2262.15	0.000662
LAEEIIYGPEHVSTGASNDIK		1	1	2	P0AAI3	0	2243.12	0.000662
LLDNLLTK		1	1	2	P0AAI3	0	929.567	0.000662
IIDQEVK		1	1	2	P0AAI3	0	844.477	0.0009588
QKLESQISTLYGGR		1	1	1	P0AAI3	1	1579.84	0.000662
QVVVGLPDVR		1	1	1	P0AAI3	0	1081.64	0.000662
YTTYIPVQDPK		1	1	2	P0AAI3	0	1324.68	0.001928
P0C066	Membrane-bound lytic murein transglycosylase C OS=Escherichia coli (strain K12) OX=83333 GN=mltC PE=1 SV=1	17	6	13	6	359	40.1	18.64
Sequence	Modifications	# Protein Groups	# Proteins	# PSMs	Master Protein Accessions	# Missed Cleavages	Theo. MH+ [Da]	Percolator q-Value (by Search Engine): Sequest HT
ASNFADYLLK		1	1	2	P0C066	0	1141.59	0.0005371
EPFLYGQVVDNTGQPIR		1	1	2	P0C066	0	1932.98	0.000662
EVVIAGPK		1	1	4	P0C066	0	812.488	0.000662
GDTYNEAWVK		1	1	1	P0C066	0	1182.54	0.001518
KGDTYNEAWVK		1	1	2	P0C066	1	1310.64	0.0005371
SDALGLMQVVQHTAGK		1	1	2	P0C066	0	1654.86	0.0005371
P0AE06	Multidrug efflux pump subunit AcrA OS=Escherichia coli (strain K12) OX=83333 GN=acrA PE=1 SV=1	21	6	8	6	397	42.2	10.31
Sequence	Modifications	# Protein Groups	# Proteins	# PSMs	Master Protein Accessions	# Missed Cleavages	Theo. MH+ [Da]	Percolator q-Value (by Search Engine): Sequest HT
AIFPNPDHTLLPGMFVR		1	1	1	P0AE06	0	1925.01	0.000662
AQAAANIAQLTVNR		1	1	2	P0AE06	0	1440.79	0.0005371
ARLEEGLNPNAILVPQQGVTR		1	1	1	P0AE06	1	2275.25	0.00267
TEPLQITTELPGR		1	1	2	P0AE06	0	1454.78	0.0005371
VSLITSDGIK		1	1	1	P0AE06	0	1032.59	0.000662
VVISGLQK		1	1	1	P0AE06	0	843.53	0.000662
P0A7M2	50S ribosomal protein L28 OS=Escherichia coli (strain K12) OX=83333 GN=rpmB PE=1 SV=2	37	6	23	6	78	9	37.07
Sequence	Modifications	# Protein Groups	# Proteins	# PSMs	Master Protein Accessions	# Missed Cleavages	Theo. MH+ [Da]	Percolator q-Value (by Search Engine): Sequest HT
FLPNLHSHR		1	1	1	P0A7M2	0	1120.6	0.001518
FWVESEK		1	1	6	P0A7M2	0	924.446	0.000662
FWVESEKR		1	1	6	P0A7M2	1	1080.55	0.000662
GIDTVLAELR		1	1	5	P0A7M2	0	1086.62	0.000662
KGIDTVLAELR		1	1	3	P0A7M2	1	1214.71	0.000662
RFLPNLHSHR		1	1	2	P0A7M2	1	1276.7	0.000662
P0ABA0	ATP synthase subunit b OS=Escherichia coli (strain K12) OX=83333 GN=atpF PE=1 SV=1	31	5	9	5	156	17.3	12.48
Sequence	Modifications	# Protein Groups	# Proteins	# PSMs	Master Protein Accessions	# Missed Cleavages	Theo. MH+ [Da]	Percolator q-Value (by Search Engine): Sequest HT
AEAQVIIEQANK		1	1	4	P0ABA0	0	1313.71	0.0005371
AKAEAQVIIEQANK		1	1	1	P0ABA0	1	1512.84	0.001711
IVAQAQAEIEAER		1	1	1	P0ABA0	0	1427.75	0.0005371
SQILDEAK		1	1	2	P0ABA0	0	903.478	0.001518
SVDEAANSDIVDK		1	1	1	P0ABA0	0	1362.64	0.0005371
P0ABH7	Citrate synthase OS=Escherichia coli (strain K12) OX=83333 GN=gltA PE=1 SV=1	9	3	8	3	427	48	15.71
Sequence	Modifications	# Protein Groups	# Proteins	# PSMs	Master Protein Accessions	# Missed Cleavages	Theo. MH+ [Da]	Percolator q-Value (by Search Engine): Sequest HT
GTLGQDVIDIR		1	1	3	P0ABH7	0	1186.64	0.0005371
ILILHADHEQNASTSTVR		1	1	3	P0ABH7	0	2005.05	0.0005371
YSIGQPFVYPR		1	1	2	P0ABH7	0	1326.68	0.0005371
P18392	Sensor protein RstB OS=Escherichia coli (strain K12) OX=83333 GN=rstB PE=1 SV=2	13	5	10	5	433	49.3	11.43
Sequence	Modifications	# Protein Groups	# Proteins	# PSMs	Master Protein Accessions	# Missed Cleavages	Theo. MH+ [Da]	Percolator q-Value (by Search Engine): Sequest HT
EHIFEPFVR		1	1	3	P18392	0	1173.61	0.001518
GGEIVALDDQYTFLQR		1	1	1	P18392	0	1824.91	0.0005371
IHFDEGSSFER		1	1	2	P18392	0	1323.6	0.001518
QLIDGIAHELR		1	1	1	P18392	0	1264.7	0.000662
VLDNLLNNALR		1	1	3	P18392	0	1254.72	0.0005371
P0CB39	Phosphoethanolamine transferase EptC OS=Escherichia coli (strain K12) OX=83333 GN=eptC PE=1 SV=1	13	7	15	7	577	66.6	16.62
Sequence	Modifications	# Protein Groups	# Proteins	# PSMs	Master Protein Accessions	# Missed Cleavages	Theo. MH+ [Da]	Percolator q-Value (by Search Engine): Sequest HT
DFSQDVDR		1	1	1	P0CB39	0	981.427	0.001518
LLNENNALPPLANFKDESGNEPR		1	1	2	P0CB39	1	2552.27	0.000662
NTMLTVFSR		1	1	1	P0CB39	0	1068.55	0.001928
SVVNPQFK		1	1	3	P0CB39	0	918.504	0.001518
TLDNLASR		1	1	3	P0CB39	0	889.474	0.000662
TLVLVIGESTQR		1	1	3	P0CB39	0	1315.76	0.0005371
WIGNPYK		1	1	2	P0CB39	0	877.457	0.000662
P00550	PTS system mannitol-specific EIICBA component OS=Escherichia coli (strain K12) OX=83333 GN=mtlA PE=1 SV=1	9	5	6	5	637	67.9	10.68
Sequence	Modifications	# Protein Groups	# Proteins	# PSMs	Master Protein Accessions	# Missed Cleavages	Theo. MH+ [Da]	Percolator q-Value (by Search Engine): Sequest HT
FAGEQLVK		1	1	1	P00550	0	891.493	0.0009588
FGEEEDDIAR		1	1	2	P00550	0	1180.51	0.0005371
LGAENIFLGR		1	1	1	P00550	0	1089.61	0.0005371
LVIGIAAR		1	1	1	P00550	0	812.535	0.0009588
NNEHIQVITSLTNALDDESVIER		1	1	1	P00550	0	2610.3	0.0005371
P64596	Uncharacterized protein YraP OS=Escherichia coli (strain K12) OX=83333 GN=yraP PE=3 SV=1	27	4	8	4	191	20	20.13
Sequence	Modifications	# Protein Groups	# Proteins	# PSMs	Master Protein Accessions	# Missed Cleavages	Theo. MH+ [Da]	Percolator q-Value (by Search Engine): Sequest HT
INVTAYQGK		1	1	2	P64596	0	993.536	0.0005371
QGQPIGLGEASNDTWITTK		1	1	1	P64596	0	2016	0.0005371
VLLVGQSPNAELSAR		1	1	4	P64596	0	1553.86	0.0005371
VTTAFTFIK		1	1	1	P64596	0	1027.58	0.000662
P67244	UPF0114 protein YqhA OS=Escherichia coli (strain K12) OX=83333 GN=yqhA PE=3 SV=1	15	4	21	4	164	18.6	25.25
Sequence	Modifications	# Protein Groups	# Proteins	# PSMs	Master Protein Accessions	# Missed Cleavages	Theo. MH+ [Da]	Percolator q-Value (by Search Engine): Sequest HT
EKLNWLGK		1	1	3	P67244	1	987.562	0.0009588
FLENAMYASR		1	1	2	P67244	0	1201.57	0.0005371
FLENAMYASR	1xOxidation [M6]	1	1	1	P67244	0	1217.56	0.0005371
LNWLGK		1	1	14	P67244	0	730.425	0.000662
MDATSLK		1	1	1	P67244	0	765.381	0.001711
P69776	Major outer membrane lipoprotein Lpp OS=Escherichia coli (strain K12) OX=83333 GN=lpp PE=1 SV=1	49	3	6	3	78	8.3	14.56
Sequence	Modifications	# Protein Groups	# Proteins	# PSMs	Master Protein Accessions	# Missed Cleavages	Theo. MH+ [Da]	Percolator q-Value (by Search Engine): Sequest HT
IDQLSSDVQTLNAK		1	1	3	P69776	0	1531.8	0.0005371
SDVQAAKDDAAR		1	1	1	P69776	1	1246.6	0.000662
VDQLSNDVNAMR		1	1	1	P69776	0	1361.65	0.0005371
VDQLSNDVNAMR	1xOxidation [M11]	1	1	1	P69776	0	1377.64	0.000662
P0AEB2	D-alanyl-D-alanine carboxypeptidase DacA OS=Escherichia coli (strain K12) OX=83333 GN=dacA PE=1 SV=1	16	5	7	5	403	44.4	6.89
Sequence	Modifications	# Protein Groups	# Proteins	# PSMs	Master Protein Accessions	# Missed Cleavages	Theo. MH+ [Da]	Percolator q-Value (by Search Engine): Sequest HT
ASLGVDKDVYLTIPR		1	1	1	P0AEB2	1	1646.91	0.000662
DMALIGQALIR		1	1	1	P0AEB2	0	1200.68	0.0009588
FFETVNPLK		1	1	2	P0AEB2	0	1094.59	0.000662
TIEQRPLVVLQEIPEGNFFGK		1	1	1	P0AEB2	0	2414.31	0.0005371
VLAEQNADVR		1	1	2	P0AEB2	0	1114.59	0.0009588
P0ABJ9	Cytochrome bd-I ubiquinol oxidase subunit 1 OS=Escherichia coli (strain K12) OX=83333 GN=cydA PE=1 SV=1	7	4	8	4	522	58.2	8.72
Sequence	Modifications	# Protein Groups	# Proteins	# PSMs	Master Protein Accessions	# Missed Cleavages	Theo. MH+ [Da]	Percolator q-Value (by Search Engine): Sequest HT
AYSLLEQLR		1	1	3	P0ABJ9	0	1092.6	0.0005371
RYTPNVADATEAQIQQATK		1	1	2	P0ABJ9	1	2105.06	0.0005371
SVDTPVIGLK		1	1	1	P0ABJ9	0	1028.6	0.001928
YTPNVADATEAQIQQATK		1	1	2	P0ABJ9	0	1948.96	0.000662
P31979	NADH-quinone oxidoreductase subunit F OS=Escherichia coli (strain K12) OX=83333 GN=nuoF PE=1 SV=3	13	5	11	5	445	49.3	14.96
Sequence	Modifications	# Protein Groups	# Proteins	# PSMs	Master Protein Accessions	# Missed Cleavages	Theo. MH+ [Da]	Percolator q-Value (by Search Engine): Sequest HT
AIAEATEAGLLGK		1	1	2	P31979	0	1243.69	0.0005371
ESCGWCTPCR	3xCarbamidomethyl [C3; C6; C9]	1	1	1	P31979	0	1312.49	0.000662
GGAGFSTGLK		1	1	5	P31979	0	894.468	0.0005371
GYIFLR		1	1	1	P31979	0	768.44	0.001928
TFCAHAPGAVEPLQSAIK	1xCarbamidomethyl [C3]	1	1	2	P31979	0	1896.96	0.000662
P76537	Uncharacterized protein YfeY OS=Escherichia coli (strain K12) OX=83333 GN=yfeY PE=1 SV=1	25	4	9	4	191	20.9	12.17
Sequence	Modifications	# Protein Groups	# Proteins	# PSMs	Master Protein Accessions	# Missed Cleavages	Theo. MH+ [Da]	Percolator q-Value (by Search Engine): Sequest HT
AEGSQHISYQFSGEWR		1	1	3	P76537	0	1881.85	0.000662
FFEVMK		1	1	1	P76537	0	800.401	0.001928
IDVLDSDIPADTGVK		1	1	1	P76537	0	1557.8	0.0005371
IGTPFSDLYSK		1	1	4	P76537	0	1227.63	0.0005371
P00363	Fumarate reductase flavoprotein subunit OS=Escherichia coli (strain K12) OX=83333 GN=frdA PE=1 SV=3	8	5	8	5	602	65.9	5.29
Sequence	Modifications	# Protein Groups	# Proteins	# PSMs	Master Protein Accessions	# Missed Cleavages	Theo. MH+ [Da]	Percolator q-Value (by Search Engine): Sequest HT
DDVNFLK		1	1	2	P00363	0	850.431	0.001518
DKVSQAFWHEWR		1	1	1	P00363	1	1588.77	0.0005371
LAELQER		1	1	1	P00363	0	858.468	0.0009588
LGSNSLAELVVFGR		1	1	1	P00363	0	1461.81	0.0005371
TWFAADK		1	1	3	P00363	0	838.409	0.002447
P0ACB7	Protein HemY OS=Escherichia coli (strain K12) OX=83333 GN=hemY PE=1 SV=1	11	4	8	4	398	45.2	14.95
Sequence	Modifications	# Protein Groups	# Proteins	# PSMs	Master Protein Accessions	# Missed Cleavages	Theo. MH+ [Da]	Percolator q-Value (by Search Engine): Sequest HT
LAEGDYQQVEK		1	1	1	P0ACB7	0	1279.62	0.0005371
LAEQAYIR		1	1	4	P0ACB7	0	963.526	0.000662
LLLPIPR		1	1	1	P0ACB7	0	821.561	0.000662
QRPDAYDYAWLADALDR		1	1	2	P0ACB7	0	2038.96	0.0005371
P0A9R7	Cell division ATP-binding protein FtsE OS=Escherichia coli (strain K12) OX=83333 GN=ftsE PE=1 SV=1	23	3	7	3	222	24.4	8.66
Sequence	Modifications	# Protein Groups	# Proteins	# PSMs	Master Protein Accessions	# Missed Cleavages	Theo. MH+ [Da]	Percolator q-Value (by Search Engine): Sequest HT
AVVNKPAVLLADEPTGNLDDALSEGILR		1	1	1	P0A9R7	0	2890.55	0.0005371
IWFSGHDITR		1	1	3	P0A9R7	0	1231.62	0.000662
NFPIQLSGGEQQR		1	1	3	P0A9R7	0	1473.74	0.0005371
P0AG67	30S ribosomal protein S1 OS=Escherichia coli (strain K12) OX=83333 GN=rpsA PE=1 SV=1	9	4	6	4	557	61.1	7.93
Sequence	Modifications	# Protein Groups	# Proteins	# PSMs	Master Protein Accessions	# Missed Cleavages	Theo. MH+ [Da]	Percolator q-Value (by Search Engine): Sequest HT
HEAWITLEK		1	1	1	P0AG67	0	1126.59	0.000662
QLGEDPWVAIAK		1	1	2	P0AG67	0	1326.71	0.0005371
SESAIPAEQFK		1	1	2	P0AG67	0	1206.6	0.000662
VKHPSEIVNVGDEITVK		1	1	1	P0AG67	1	1864.02	0.0005371
P0AG44	50S ribosomal protein L17 OS=Escherichia coli (strain K12) OX=83333 GN=rplQ PE=1 SV=1	21	4	8	4	127	14.4	8.4
Sequence	Modifications	# Protein Groups	# Proteins	# PSMs	Master Protein Accessions	# Missed Cleavages	Theo. MH+ [Da]	Percolator q-Value (by Search Engine): Sequest HT
LFNELGPR		1	1	3	P0AG44	0	945.515	0.000662
NMAGSLVR		1	1	3	P0AG44	0	847.445	0.000662
RVVEPLITLAK		1	1	1	P0AG44	1	1238.78	0.000662
VVEPLITLAK		1	1	1	P0AG44	0	1082.68	0.0005371
P0A7J3	50S ribosomal protein L10 OS=Escherichia coli (strain K12) OX=83333 GN=rplJ PE=1 SV=2	22	3	11	3	165	17.7	7.67
Sequence	Modifications	# Protein Groups	# Proteins	# PSMs	Master Protein Accessions	# Missed Cleavages	Theo. MH+ [Da]	Percolator q-Value (by Search Engine): Sequest HT
GALSAVVADSR		1	1	3	P0A7J3	0	1045.56	0.0005371
LATLPTYEEAIAR		1	1	3	P0A7J3	0	1447.78	0.0005371
QAIVAEVSEVAK		1	1	5	P0A7J3	0	1243.69	0.0005371
P0A9P0	Dihydrolipoyl dehydrogenase OS=Escherichia coli (strain K12) OX=83333 GN=lpdA PE=1 SV=2	11	4	6	4	474	50.7	3.38
Sequence	Modifications	# Protein Groups	# Proteins	# PSMs	Master Protein Accessions	# Missed Cleavages	Theo. MH+ [Da]	Percolator q-Value (by Search Engine): Sequest HT
FTGANTLEVEGENGK		1	1	1	P0A9P0	0	1565.74	0.000662
GISYETATFPWAASGR		1	1	1	P0A9P0	0	1713.82	0.001711
IWDSTDALELK		1	1	2	P0A9P0	0	1290.66	0.0005371
YDAVLVAIGR		1	1	2	P0A9P0	0	1076.61	0.0005371
P37194	Outer membrane protein Slp OS=Escherichia coli (strain K12) OX=83333 GN=slp PE=1 SV=1	15	2	6	2	188	21	23.16
Sequence	Modifications	# Protein Groups	# Proteins	# PSMs	Master Protein Accessions	# Missed Cleavages	Theo. MH+ [Da]	Percolator q-Value (by Search Engine): Sequest HT
QSGFLDPVNYR		1	1	2	P37194	0	1295.64	0.0005371
SFVAVHNQPGLYVGQQAR		1	1	4	P37194	0	1971.02	0.0005371
P69831	PTS system galactitol-specific EIIC component OS=Escherichia coli (strain K12) OX=83333 GN=gatC PE=1 SV=1	9	4	6	4	451	48.3	8.86
Sequence	Modifications	# Protein Groups	# Proteins	# PSMs	Master Protein Accessions	# Missed Cleavages	Theo. MH+ [Da]	Percolator q-Value (by Search Engine): Sequest HT
FSADDIQR		1	1	1	P69831	0	951.453	0.000662
GVLQLAVK		1	1	2	P69831	0	827.535	0.000662
TAAVMLLMPR		1	1	2	P69831	0	1102.61	0.0005371
VIKPIMDGLTPIAK		1	1	1	P69831	0	1495.89	0.0005371
P28635	D-methionine-binding lipoprotein MetQ OS=Escherichia coli (strain K12) OX=83333 GN=metQ PE=1 SV=2	13	3	6	3	271	29.4	8.18
Sequence	Modifications	# Protein Groups	# Proteins	# PSMs	Master Protein Accessions	# Missed Cleavages	Theo. MH+ [Da]	Percolator q-Value (by Search Engine): Sequest HT
IVELEAPQLPR		1	1	2	P28635	0	1264.73	0.000662
SLLLLQK		1	1	1	P28635	0	814.54	0.000662
VGVIVGAEQQVAEVAQK		1	1	3	P28635	0	1724.95	0.000662
P60752	Lipid A export ATP-binding/permease protein MsbA OS=Escherichia coli (strain K12) OX=83333 GN=msbA PE=1 SV=1	7	4	7	4	582	64.4	2.06
Sequence	Modifications	# Protein Groups	# Proteins	# PSMs	Master Protein Accessions	# Missed Cleavages	Theo. MH+ [Da]	Percolator q-Value (by Search Engine): Sequest HT
AIQAALDELQK		1	1	1	P60752	0	1199.66	0.0005371
NVTFTYPGR		1	1	2	P60752	0	1054.53	0.0005371
SLTNVNAQFQR		1	1	1	P60752	0	1277.66	0.000662
STIASLITR		1	1	3	P60752	0	961.568	0.000662
P0ADA3	Murein hydrolase activator NlpD OS=Escherichia coli (strain K12) OX=83333 GN=nlpD PE=1 SV=1	11	4	6	4	379	40.1	8.64
Sequence	Modifications	# Protein Groups	# Proteins	# PSMs	Master Protein Accessions	# Missed Cleavages	Theo. MH+ [Da]	Percolator q-Value (by Search Engine): Sequest HT
GQAIIATADGR		1	1	3	P0ADA3	0	1072.57	0.0005371
GSYSGSTYTVK		1	1	1	P0ADA3	0	1149.54	0.0005371
GYGNLIIIK		1	1	1	P0ADA3	0	990.598	0.000662
VVYAGNALR		1	1	1	P0ADA3	0	962.542	0.001928
P25894	Metalloprotease LoiP OS=Escherichia coli (strain K12) OX=83333 GN=loiP PE=1 SV=2	19	4	7	4	252	26.8	3.59
Sequence	Modifications	# Protein Groups	# Proteins	# PSMs	Master Protein Accessions	# Missed Cleavages	Theo. MH+ [Da]	Percolator q-Value (by Search Engine): Sequest HT
GISPAGLATSFEK		1	1	4	P25894	0	1277.67	0.000662
GMQVALGTNAVR		1	1	1	P25894	0	1216.65	0.000662
LVNSQFSQR		1	1	1	P25894	0	1078.56	0.000662
QEAEADDYSYDLLR		1	1	1	P25894	0	1687.74	0.000662
P02943	Maltoporin OS=Escherichia coli (strain K12) OX=83333 GN=lamB PE=1 SV=1	11	4	5	4	446	49.9	1.7
Sequence	Modifications	# Protein Groups	# Proteins	# PSMs	Master Protein Accessions	# Missed Cleavages	Theo. MH+ [Da]	Percolator q-Value (by Search Engine): Sequest HT
DGWLFTAEHTQSVLK		1	1	2	P02943	0	1731.87	0.0005371
LGNECETYAELK	1xCarbamidomethyl [C5]	1	1	1	P02943	0	1426.65	0.0005371
NLIEWLPGSTIWAGK		1	1	1	P02943	0	1684.91	0.001711
VFATYAK		1	1	1	P02943	0	799.435	0.001928
P76372	Chain length determinant protein OS=Escherichia coli (strain K12) OX=83333 GN=wzzB PE=1 SV=2	9	3	7	3	326	36.4	16.55
Sequence	Modifications	# Protein Groups	# Proteins	# PSMs	Master Protein Accessions	# Missed Cleavages	Theo. MH+ [Da]	Percolator q-Value (by Search Engine): Sequest HT
LAQYIQQVDDK		1	1	1	P76372	0	1320.68	0.000662
LAQYIQQVDDKVNQELEK		1	1	2	P76372	1	2161.11	0.0005371
VSDLQETLIGR		1	1	4	P76372	0	1230.67	0.0005371
P02413	50S ribosomal protein L15 OS=Escherichia coli (strain K12) OX=83333 GN=rplO PE=1 SV=1	26	3	5	3	144	15	7.6
Sequence	Modifications	# Protein Groups	# Proteins	# PSMs	Master Protein Accessions	# Missed Cleavages	Theo. MH+ [Da]	Percolator q-Value (by Search Engine): Sequest HT
LNTLSPAEGSK		1	1	1	P02413	0	1116.59	0.0005371
VEGGVVDLNTLK		1	1	2	P02413	0	1243.69	0.0005371
VILAGEVTTPVTVR		1	1	2	P02413	0	1454.86	0.0005371
P76406	Uncharacterized protein YegR OS=Escherichia coli (strain K12) OX=83333 GN=yegR PE=4 SV=2	45	4	4	4	105	11.5	2.77
Sequence	Modifications	# Protein Groups	# Proteins	# PSMs	Master Protein Accessions	# Missed Cleavages	Theo. MH+ [Da]	Percolator q-Value (by Search Engine): Sequest HT
LDNQYYTEAEASLAR		1	1	1	P76406	0	1743.82	0.000662
ISGAENIVK		1	1	1	P76406	0	930.525	0.002179
NDATHFCVTQGK	1xCarbamidomethyl [C7]	1	1	1	P76406	0	1377.62	0.0005371
TEGVGLHGVAR		1	1	1	P76406	0	1095.59	0.000662
P37665	Probable lipoprotein YiaD OS=Escherichia coli (strain K12) OX=83333 GN=yiaD PE=1 SV=2	18	2	3	2	219	22.2	10.29
Sequence	Modifications	# Protein Groups	# Proteins	# PSMs	Master Protein Accessions	# Missed Cleavages	Theo. MH+ [Da]	Percolator q-Value (by Search Engine): Sequest HT
ADSVASALITQGVDASR		1	1	2	P37665	0	1660.85	0.0005371
SAIGAGLGSLVGAGIGALSSSK		1	1	1	P37665	0	1873.04	0.0005371
P30845	Phosphoethanolamine transferase EptA OS=Escherichia coli (strain K12) OX=83333 GN=eptA PE=1 SV=2	7	3	4	3	547	61.6	4.97
Sequence	Modifications	# Protein Groups	# Proteins	# PSMs	Master Protein Accessions	# Missed Cleavages	Theo. MH+ [Da]	Percolator q-Value (by Search Engine): Sequest HT
EHYKEELAQHQEGVLDIIQR		1	1	2	P30845	1	2435.23	0.0005371
LANLPLVR		1	1	1	P30845	0	895.572	0.001711
YYQAADDILQTCR	1xCarbamidomethyl [C12]	1	1	1	P30845	0	1616.74	0.0005371
P77330	Prophage lipoprotein Bor homolog OS=Escherichia coli (strain K12) OX=83333 GN=borD PE=3 SV=1	26	2	8	2	97	10.4	8.92
Sequence	Modifications	# Protein Groups	# Proteins	# PSMs	Master Protein Accessions	# Missed Cleavages	Theo. MH+ [Da]	Percolator q-Value (by Search Engine): Sequest HT
ETITHHFFVSGIGQK		1	1	5	P77330	0	1700.88	0.0005371
ICGGAENVVK	1xCarbamidomethyl [C2]	1	1	3	P77330	0	1046.53	0.0005371
P13035	Aerobic glycerol-3-phosphate dehydrogenase OS=Escherichia coli (strain K12) OX=83333 GN=glpD PE=1 SV=3	7	3	3	3	501	56.7	3.69
Sequence	Modifications	# Protein Groups	# Proteins	# PSMs	Master Protein Accessions	# Missed Cleavages	Theo. MH+ [Da]	Percolator q-Value (by Search Engine): Sequest HT
GFEYSDCWVDDAR	1xCarbamidomethyl [C7]	1	1	1	P13035	0	1619.64	0.0005371
LTPYYQGIGPAWTK		1	1	1	P13035	0	1594.83	0.0005371
YLEHYEFR		1	1	1	P13035	0	1156.54	0.000662
P07001	NAD(P) transhydrogenase subunit alpha OS=Escherichia coli (strain K12) OX=83333 GN=pntA PE=1 SV=2	9	4	10	4	510	54.6	9.29
Sequence	Modifications	# Protein Groups	# Proteins	# PSMs	Master Protein Accessions	# Missed Cleavages	Theo. MH+ [Da]	Percolator q-Value (by Search Engine): Sequest HT
AFDTRPEVK		1	1	1	P07001	0	1062.56	0.001711
AIVEAAHEFGR		1	1	1	P07001	0	1199.62	0.002447
LPTQSSQLYGTNLVNLLK		1	1	1	P07001	0	1989.1	0.000662
VIGYTDLPGR		1	1	7	P07001	0	1090.59	0.0005371
P10408	Protein translocase subunit SecA OS=Escherichia coli (strain K12) OX=83333 GN=secA PE=1 SV=2	3	3	5	3	901	102	4.73
Sequence	Modifications	# Protein Groups	# Proteins	# PSMs	Master Protein Accessions	# Missed Cleavages	Theo. MH+ [Da]	Percolator q-Value (by Search Engine): Sequest HT
ADWQVR		1	1	1	P10408	0	774.389	0.002179
ILAQSIEVYQR		1	1	2	P10408	0	1319.73	0.0005371
QLLEYDDVANDQR		1	1	2	P10408	0	1578.74	0.0005371
P13738	Na(+)/H(+) antiporter NhaA OS=Escherichia coli (strain K12) OX=83333 GN=nhaA PE=1 SV=3	5	2	8	2	388	41.3	4.84
Sequence	Modifications	# Protein Groups	# Proteins	# PSMs	Master Protein Accessions	# Missed Cleavages	Theo. MH+ [Da]	Percolator q-Value (by Search Engine): Sequest HT
ELMQGSLASLR		1	1	2	P13738	0	1204.64	0.0005371
ELMQGSLASLR	1xOxidation [M3]	1	1	1	P13738	0	1220.63	0.000662
VGSLEINK		1	1	5	P13738	0	859.488	0.000662
P68767	Cytosol aminopeptidase OS=Escherichia coli (strain K12) OX=83333 GN=pepA PE=1 SV=1	7	3	4	3	503	54.8	4.08
Sequence	Modifications	# Protein Groups	# Proteins	# PSMs	Master Protein Accessions	# Missed Cleavages	Theo. MH+ [Da]	Percolator q-Value (by Search Engine): Sequest HT
ETLYSFDQLK		1	1	2	P68767	0	1243.62	0.000662
ISDGYISALLR		1	1	1	P68767	0	1207.67	0.000662
SACIVVGVFEPR	1xCarbamidomethyl [C3]	1	1	1	P68767	0	1333.69	0.0005371
P28224	Membrane-bound lysozyme inhibitor of C-type lysozyme OS=Escherichia coli (strain K12) OX=83333 GN=mliC PE=1 SV=2	36	3	4	3	109	12.6	0
Sequence	Modifications	# Protein Groups	# Proteins	# PSMs	Master Protein Accessions	# Missed Cleavages	Theo. MH+ [Da]	Percolator q-Value (by Search Engine): Sequest HT
IVLNNCQLQNPQR	1xCarbamidomethyl [C6]	1	1	2	P28224	0	1596.83	0.0005371
QEVSFVYDNQLLHLK		1	1	1	P28224	0	1832.95	0.0009588
YTDGIYVFWSK		1	1	1	P28224	0	1378.67	0.000662
P64604	Intermembrane phospholipid transport system binding protein MlaD OS=Escherichia coli (strain K12) OX=83333 GN=mlaD PE=1 SV=1	23	4	7	4	183	19.6	9.72
Sequence	Modifications	# Protein Groups	# Proteins	# PSMs	Master Protein Accessions	# Missed Cleavages	Theo. MH+ [Da]	Percolator q-Value (by Search Engine): Sequest HT
SPVSIGGVVVGR		1	1	1	P64604	0	1126.66	0.00267
VADITLDPK		1	1	2	P64604	0	971.541	0.000662
VTLEIEQR		1	1	3	P64604	0	987.547	0.000662
YNHIPDTSSLSIR		1	1	1	P64604	0	1502.76	0.001711
P77552	Uncharacterized protein YdhQ OS=Escherichia coli (strain K12) OX=83333 GN=ydhQ PE=4 SV=1	8	3	4	3	418	42.9	2.36
Sequence	Modifications	# Protein Groups	# Proteins	# PSMs	Master Protein Accessions	# Missed Cleavages	Theo. MH+ [Da]	Percolator q-Value (by Search Engine): Sequest HT
EISPDFINVK		1	1	1	P77552	0	1161.62	0.000662
LGTDGLQLYSSGK		1	1	2	P77552	0	1338.69	0.000662
TQNLSVNVGGR		1	1	1	P77552	0	1144.61	0.000662
P0AB67	NAD(P) transhydrogenase subunit beta OS=Escherichia coli (strain K12) OX=83333 GN=pntB PE=1 SV=1	7	3	7	3	462	48.7	3.85
Sequence	Modifications	# Protein Groups	# Proteins	# PSMs	Master Protein Accessions	# Missed Cleavages	Theo. MH+ [Da]	Percolator q-Value (by Search Engine): Sequest HT
ASVDAILK		1	1	2	P0AB67	0	816.483	0.000662
EITAEETAELLK		1	1	4	P0AB67	0	1346.7	0.0005371
LPGHMNVLLAEAK		1	1	1	P0AB67	0	1392.77	0.0009588
P0ACV4	Lipopolysaccharide assembly protein A OS=Escherichia coli (strain K12) OX=83333 GN=lapA PE=1 SV=1	23	3	3	3	102	11.3	4.2
Sequence	Modifications	# Protein Groups	# Proteins	# PSMs	Master Protein Accessions	# Missed Cleavages	Theo. MH+ [Da]	Percolator q-Value (by Search Engine): Sequest HT
LENQLSPATDVAVVPHSSAAK		1	1	1	P0ACV4	0	2134.11	0.000662
LENQLSPATDVAVVPHSSAAKE		1	1	1	P0ACV4	1	2263.16	0.000662
RLENQLSPATDVAVVPHSSAAKE		1	1	1	P0ACV4	2	2419.26	0.000662
P25714	Membrane protein insertase YidC OS=Escherichia coli (strain K12) OX=83333 GN=yidC PE=1 SV=2	8	3	4	3	548	61.5	2.2
Sequence	Modifications	# Protein Groups	# Proteins	# PSMs	Master Protein Accessions	# Missed Cleavages	Theo. MH+ [Da]	Percolator q-Value (by Search Engine): Sequest HT
GGDVEQALLPAYPK		1	1	2	P25714	0	1457.76	0.0005371
TDVLDLTINTR		1	1	1	P25714	0	1260.68	0.000662
YKFDTIADNENLNISSK		1	1	1	P25714	1	1971.97	0.000662
P0A7L3	50S ribosomal protein L20 OS=Escherichia coli (strain K12) OX=83333 GN=rplT PE=1 SV=2	19	3	6	3	118	13.5	3.76
Sequence	Modifications	# Protein Groups	# Proteins	# PSMs	Master Protein Accessions	# Missed Cleavages	Theo. MH+ [Da]	Percolator q-Value (by Search Engine): Sequest HT
QLWIAR		1	1	1	P0A7L3	0	786.462	0.001711
VAFQAVIK		1	1	2	P0A7L3	0	875.535	0.000662
VAFTALVEK		1	1	3	P0A7L3	0	977.567	0.0005371
P0A9A6	Cell division protein FtsZ OS=Escherichia coli (strain K12) OX=83333 GN=ftsZ PE=1 SV=1	10	3	5	3	383	40.3	4.18
Sequence	Modifications	# Protein Groups	# Proteins	# PSMs	Master Protein Accessions	# Missed Cleavages	Theo. MH+ [Da]	Percolator q-Value (by Search Engine): Sequest HT
HVDSLITIPNDK		1	1	3	P0A9A6	0	1351.72	0.000662
LDEFETVGNTIR		1	1	1	P0A9A6	0	1393.7	0.000662
TAVGQTIQIGSGITK		1	1	1	P0A9A6	0	1473.83	0.0009588
P77536	Uncharacterized electron transport protein YkgF OS=Escherichia coli (strain K12) OX=83333 GN=ykgF PE=3 SV=1	7	3	4	3	475	53	2.27
Sequence	Modifications	# Protein Groups	# Proteins	# PSMs	Master Protein Accessions	# Missed Cleavages	Theo. MH+ [Da]	Percolator q-Value (by Search Engine): Sequest HT
DLPEADGESFR		1	1	1	P77536	0	1235.55	0.000662
LTGYNTWLTGPR		1	1	2	P77536	0	1378.71	0.0005371
YILQVAQR		1	1	1	P77536	0	990.573	0.001711
P0A937	Outer membrane protein assembly factor BamE OS=Escherichia coli (strain K12) OX=83333 GN=bamE PE=1 SV=1	18	1	5	1	113	12.3	27.59
Sequence	Modifications	# Protein Groups	# Proteins	# PSMs	Master Protein Accessions	# Missed Cleavages	Theo. MH+ [Da]	Percolator q-Value (by Search Engine): Sequest HT
VVYRPDINQGNYLTANDVSK		1	1	5	P0A937	0	2266.15	0.0005371
P06282	CDP-diacylglycerol pyrophosphatase OS=Escherichia coli (strain K12) OX=83333 GN=cdh PE=3 SV=1	12	3	7	3	251	28.4	0
Sequence	Modifications	# Protein Groups	# Proteins	# PSMs	Master Protein Accessions	# Missed Cleavages	Theo. MH+ [Da]	Percolator q-Value (by Search Engine): Sequest HT
QSDNSFVLLATQR		1	1	1	P06282	0	1478.76	0.0009588
VTESELVQR		1	1	3	P06282	0	1060.56	0.000662
WLPLPGGLR		1	1	3	P06282	0	1008.6	0.000662
P0AA10	50S ribosomal protein L13 OS=Escherichia coli (strain K12) OX=83333 GN=rplM PE=1 SV=1	25	3	6	3	142	16	3.99
Sequence	Modifications	# Protein Groups	# Proteins	# PSMs	Master Protein Accessions	# Missed Cleavages	Theo. MH+ [Da]	Percolator q-Value (by Search Engine): Sequest HT
DWYVVDATGK		1	1	2	P0AA10	0	1153.55	0.000662
VIEIAVK		1	1	3	P0AA10	0	771.497	0.000662
VYAGNEHNHAAQQPQVLDI		1	1	1	P0AA10	0	2104.02	0.000662
P75821	Uncharacterized protein YbjS OS=Escherichia coli (strain K12) OX=83333 GN=ybjS PE=3 SV=2	11	4	5	4	337	38.1	1.93
Sequence	Modifications	# Protein Groups	# Proteins	# PSMs	Master Protein Accessions	# Missed Cleavages	Theo. MH+ [Da]	Percolator q-Value (by Search Engine): Sequest HT
FANEFAR		1	1	1	P75821	0	854.416	0.001518
LIDELNIDCR	1xCarbamidomethyl [C9]	1	1	1	P75821	0	1260.63	0.002905
NAVEFLCQK	1xCarbamidomethyl [C7]	1	1	1	P75821	0	1108.55	0.001928
VLVTGATSGLGR		1	1	2	P75821	0	1130.65	0.000662
P0ACJ8	cAMP-activated global transcriptional regulator CRP OS=Escherichia coli (strain K12) OX=83333 GN=crp PE=1 SV=1	15	3	3	3	210	23.6	2
Sequence	Modifications	# Protein Groups	# Proteins	# PSMs	Master Protein Accessions	# Missed Cleavages	Theo. MH+ [Da]	Percolator q-Value (by Search Engine): Sequest HT
IAQTLLNLAK		1	1	1	P0ACJ8	0	1084.67	0.000662
QEIGQIVGCSR	1xCarbamidomethyl [C9]	1	1	1	P0ACJ8	0	1246.62	0.000662
TACEVAEISYK	1xCarbamidomethyl [C3]	1	1	1	P0ACJ8	0	1270.6	0.002179
P02920	Lactose permease OS=Escherichia coli (strain K12) OX=83333 GN=lacY PE=1 SV=1	7	3	3	3	417	46.5	0
Sequence	Modifications	# Protein Groups	# Proteins	# PSMs	Master Protein Accessions	# Missed Cleavages	Theo. MH+ [Da]	Percolator q-Value (by Search Engine): Sequest HT
LALELFR		1	1	1	P02920	0	861.519	0.000662
NALLLAGTIMSVR		1	1	1	P02920	0	1358.78	0.000662
YITSQFEVR		1	1	1	P02920	0	1142.58	0.0009588
P0AC02	Outer membrane protein assembly factor BamD OS=Escherichia coli (strain K12) OX=83333 GN=bamD PE=1 SV=1	13	3	7	3	245	27.8	0
Sequence	Modifications	# Protein Groups	# Proteins	# PSMs	Master Protein Accessions	# Missed Cleavages	Theo. MH+ [Da]	Percolator q-Value (by Search Engine): Sequest HT
AAFSDFSK		1	1	3	P0AC02	0	872.415	0.000662
NADLPLAQAAIDR		1	1	3	P0AC02	0	1367.73	0.0009588
YEYSVAEYYTER		1	1	1	P0AC02	0	1572.69	0.001273
P0AFG3	2-oxoglutarate dehydrogenase E1 component OS=Escherichia coli (strain K12) OX=83333 GN=sucA PE=1 SV=1	5	3	3	3	933	105	1.72
Sequence	Modifications	# Protein Groups	# Proteins	# PSMs	Master Protein Accessions	# Missed Cleavages	Theo. MH+ [Da]	Percolator q-Value (by Search Engine): Sequest HT
FLSELTAAEGLER		1	1	1	P0AFG3	0	1435.74	0.000662
KPQDLFDEFAGK		1	1	1	P0AFG3	0	1394.7	0.001711
MVQAPIFHVNADDPEAVAFVTR		1	1	1	P0AFG3	0	2427.21	0.000662
P0A905	Outer membrane lipoprotein SlyB OS=Escherichia coli (strain K12) OX=83333 GN=slyB PE=2 SV=1	25	2	2	2	155	15.6	2.45
Sequence	Modifications	# Protein Groups	# Proteins	# PSMs	Master Protein Accessions	# Missed Cleavages	Theo. MH+ [Da]	Percolator q-Value (by Search Engine): Sequest HT
SLATAAGAVAGGVAGQGVQSAMNK		1	1	1	P0A905	0	2116.08	0.001711
VVLASNGSQVTVSPR		1	1	1	P0A905	0	1513.83	0.0005371
P0AC38	Aspartate ammonia-lyase OS=Escherichia coli (strain K12) OX=83333 GN=aspA PE=1 SV=1	7	3	5	3	478	52.3	1.67
Sequence	Modifications	# Protein Groups	# Proteins	# PSMs	Master Protein Accessions	# Missed Cleavages	Theo. MH+ [Da]	Percolator q-Value (by Search Engine): Sequest HT
EVPADAYYGVHTLR		1	1	1	P0AC38	0	1590.79	0.000662
ISDIPEFVR		1	1	2	P0AC38	0	1075.58	0.001518
LVDAINQLR		1	1	2	P0AC38	0	1041.61	0.001711
P0A7T7	30S ribosomal protein S18 OS=Escherichia coli (strain K12) OX=83333 GN=rpsR PE=1 SV=2	29	2	2	2	75	9	2.82
Sequence	Modifications	# Protein Groups	# Proteins	# PSMs	Master Protein Accessions	# Missed Cleavages	Theo. MH+ [Da]	Percolator q-Value (by Search Engine): Sequest HT
FTAEGVQEIDYK		1	1	1	P0A7T7	0	1399.67	0.0005371
YLSLLPYTDR		1	1	1	P0A7T7	0	1240.66	0.000662
P0AG48	50S ribosomal protein L21 OS=Escherichia coli (strain K12) OX=83333 GN=rplU PE=1 SV=1	21	2	3	2	103	11.6	4.99
Sequence	Modifications	# Protein Groups	# Proteins	# PSMs	Master Protein Accessions	# Missed Cleavages	Theo. MH+ [Da]	Percolator q-Value (by Search Engine): Sequest HT
IGVPFVDGGVIK		1	1	1	P0AG48	0	1200.7	0.0005371
MYAVFQSGGK		1	1	2	P0AG48	0	1087.52	0.0005371
P60422	50S ribosomal protein L2 OS=Escherichia coli (strain K12) OX=83333 GN=rplB PE=1 SV=2	8	2	3	2	273	29.8	5.91
Sequence	Modifications	# Protein Groups	# Proteins	# PSMs	Master Protein Accessions	# Missed Cleavages	Theo. MH+ [Da]	Percolator q-Value (by Search Engine): Sequest HT
HPVTPWGVQTK		1	1	1	P60422	0	1249.67	0.000662
SAGTYVQIVAR		1	1	2	P60422	0	1164.64	0.0005371
P06149	Quinone-dependent D-lactate dehydrogenase OS=Escherichia coli (strain K12) OX=83333 GN=dld PE=1 SV=3	6	3	3	3	571	64.6	0
Sequence	Modifications	# Protein Groups	# Proteins	# PSMs	Master Protein Accessions	# Missed Cleavages	Theo. MH+ [Da]	Percolator q-Value (by Search Engine): Sequest HT
AFLNELAR		1	1	1	P06149	0	933.515	0.000662
GEQVLAYPGTTLYSLEK		1	1	1	P06149	0	1868.96	0.001711
LAVFAVR		1	1	1	P06149	0	775.482	0.001711
P0A7V8	30S ribosomal protein S4 OS=Escherichia coli (strain K12) OX=83333 GN=rpsD PE=1 SV=2	10	2	4	2	206	23.5	6.14
Sequence	Modifications	# Protein Groups	# Proteins	# PSMs	Master Protein Accessions	# Missed Cleavages	Theo. MH+ [Da]	Percolator q-Value (by Search Engine): Sequest HT
EKPTWLEVDAGK		1	1	1	P0A7V8	0	1372.71	0.0005371
LSDYGVQLR		1	1	3	P0A7V8	0	1050.56	0.000662
P33232	L-lactate dehydrogenase OS=Escherichia coli (strain K12) OX=83333 GN=lldD PE=1 SV=1	7	2	2	2	396	42.7	2
Sequence	Modifications	# Protein Groups	# Proteins	# PSMs	Master Protein Accessions	# Missed Cleavages	Theo. MH+ [Da]	Percolator q-Value (by Search Engine): Sequest HT
NVEDLSEVALR		1	1	1	P33232	0	1244.65	0.000662
SISEITQDSLVQGLGK		1	1	1	P33232	0	1674.89	0.0005371
P76185	Uncharacterized protein YdhJ OS=Escherichia coli (strain K12) OX=83333 GN=ydhJ PE=3 SV=2	9	2	7	2	285	31.5	10.25
Sequence	Modifications	# Protein Groups	# Proteins	# PSMs	Master Protein Accessions	# Missed Cleavages	Theo. MH+ [Da]	Percolator q-Value (by Search Engine): Sequest HT
AEQVSITPQVSGR		1	1	2	P76185	0	1371.72	0.000662
APVSGWVTNLTTR		1	1	5	P76185	0	1401.75	0.0005371
P0A6J5	D-amino acid dehydrogenase OS=Escherichia coli (strain K12) OX=83333 GN=dadA PE=1 SV=1	6	2	2	2	432	47.6	3.2
Sequence	Modifications	# Protein Groups	# Proteins	# PSMs	Master Protein Accessions	# Missed Cleavages	Theo. MH+ [Da]	Percolator q-Value (by Search Engine): Sequest HT
GIVDIPVYPLK		1	1	1	P0A6J5	0	1213.72	0.000662
LAEVEPALAEVAHK		1	1	1	P0A6J5	0	1476.81	0.0005371
P76576	UPF0070 protein YfgM OS=Escherichia coli (strain K12) OX=83333 GN=yfgM PE=3 SV=1	13	1	1	1	206	22.2	3.65
Sequence	Modifications	# Protein Groups	# Proteins	# PSMs	Master Protein Accessions	# Missed Cleavages	Theo. MH+ [Da]	Percolator q-Value (by Search Engine): Sequest HT
SASLAYQNAVTAVSEGKPDSIPAAEK		1	1	1	P76576	0	2604.32	0.0005371
P0ACB4	Protoporphyrinogen IX dehydrogenase [menaquinone] OS=Escherichia coli (strain K12) OX=83333 GN=hemG PE=1 SV=1	18	3	5	3	181	21.2	0
Sequence	Modifications	# Protein Groups	# Proteins	# PSMs	Master Protein Accessions	# Missed Cleavages	Theo. MH+ [Da]	Percolator q-Value (by Search Engine): Sequest HT
ELGIQADVANVHR		1	1	1	P0ACB4	0	1421.75	0.00267
IEEPQWENYDR		1	1	3	P0ACB4	0	1478.65	0.000662
TLILFSTR		1	1	1	P0ACB4	0	950.567	0.001711
P77717	Uncharacterized lipoprotein YbaY OS=Escherichia coli (strain K12) OX=83333 GN=ybaY PE=1 SV=1	31	2	2	2	190	19.4	4.71
Sequence	Modifications	# Protein Groups	# Proteins	# PSMs	Master Protein Accessions	# Missed Cleavages	Theo. MH+ [Da]	Percolator q-Value (by Search Engine): Sequest HT
SADIQTPAPAANTSISATQQPAIQQPNVSGTVWIR		1	1	1	P77717	0	3618.85	0.0005371
VALPPDAVLTVTLSDASLADAPSK		1	1	1	P77717	0	2351.27	0.000662
P0AFB1	Lipoprotein NlpI OS=Escherichia coli (strain K12) OX=83333 GN=nlpI PE=1 SV=1	10	2	3	2	294	33.6	0
Sequence	Modifications	# Protein Groups	# Proteins	# PSMs	Master Protein Accessions	# Missed Cleavages	Theo. MH+ [Da]	Percolator q-Value (by Search Engine): Sequest HT
GIALYYGGR		1	1	2	P0AFB1	0	969.515	0.000662
KSEVLAVPLQPTLQQEVILAR		1	1	1	P0AFB1	1	2332.36	0.0005371
P0ADC6	Lipopolysaccharide export system permease protein LptG OS=Escherichia coli (strain K12) OX=83333 GN=lptG PE=1 SV=1	9	2	2	2	360	39.6	3.94
Sequence	Modifications	# Protein Groups	# Proteins	# PSMs	Master Protein Accessions	# Missed Cleavages	Theo. MH+ [Da]	Percolator q-Value (by Search Engine): Sequest HT
LGVVALDPDALSISGLHNYVK		1	1	1	P0ADC6	0	2181.19	0.000662
LSQVDESDLTNPK		1	1	1	P0ADC6	0	1445.71	0.000662
P0AFG8	Pyruvate dehydrogenase E1 component OS=Escherichia coli (strain K12) OX=83333 GN=aceE PE=1 SV=2	3	2	3	2	887	99.6	1.87
Sequence	Modifications	# Protein Groups	# Proteins	# PSMs	Master Protein Accessions	# Missed Cleavages	Theo. MH+ [Da]	Percolator q-Value (by Search Engine): Sequest HT
IGDLCWAAGDQQAR	1xCarbamidomethyl [C5]	1	1	1	P0AFG8	0	1560.72	0.000662
VQLLGSGSILR		1	1	2	P0AFG8	0	1142.69	0.000662
P0A7V3	30S ribosomal protein S3 OS=Escherichia coli (strain K12) OX=83333 GN=rpsC PE=1 SV=2	9	1	1	1	233	26	4.07
Sequence	Modifications	# Protein Groups	# Proteins	# PSMs	Master Protein Accessions	# Missed Cleavages	Theo. MH+ [Da]	Percolator q-Value (by Search Engine): Sequest HT
ADIDYNTSEAHTTYGVIGVK		1	1	1	P0A7V3	0	2154.03	0.0005371
P68699	ATP synthase subunit c OS=Escherichia coli (strain K12) OX=83333 GN=atpE PE=1 SV=1	20	2	13	2	79	8.3	13.62
Sequence	Modifications	# Protein Groups	# Proteins	# PSMs	Master Protein Accessions	# Missed Cleavages	Theo. MH+ [Da]	Percolator q-Value (by Search Engine): Sequest HT
FLEGAAR		1	1	7	P68699	0	763.41	0.000662
QPDLIPLLR		1	1	6	P68699	0	1064.65	0.000662
P0A6W3	Phospho-N-acetylmuramoyl-pentapeptide-transferase OS=Escherichia coli (strain K12) OX=83333 GN=mraY PE=1 SV=1	6	2	8	2	360	39.8	10.32
Sequence	Modifications	# Protein Groups	# Proteins	# PSMs	Master Protein Accessions	# Missed Cleavages	Theo. MH+ [Da]	Percolator q-Value (by Search Engine): Sequest HT
DTPATQLVVPFFK		1	1	2	P0A6W3	0	1462.79	0.000662
LSFGQVVR		1	1	6	P0A6W3	0	905.52	0.000662
P77529	L-cystine transporter TcyP OS=Escherichia coli (strain K12) OX=83333 GN=tcyP PE=1 SV=1	6	2	2	2	463	48.6	3.85
Sequence	Modifications	# Protein Groups	# Proteins	# PSMs	Master Protein Accessions	# Missed Cleavages	Theo. MH+ [Da]	Percolator q-Value (by Search Engine): Sequest HT
AILDSEDDAELAHH		1	1	1	P77529	0	1535.7	0.000662
VSDLSVPQLVLSFIPK		1	1	1	P77529	0	1742.01	0.000662
P15877	Quinoprotein glucose dehydrogenase OS=Escherichia coli (strain K12) OX=83333 GN=gcd PE=1 SV=3	3	2	2	2	796	86.7	2.19
Sequence	Modifications	# Protein Groups	# Proteins	# PSMs	Master Protein Accessions	# Missed Cleavages	Theo. MH+ [Da]	Percolator q-Value (by Search Engine): Sequest HT
LFALDAASGK		1	1	1	P15877	0	992.541	0.0005371
VGDTLYLCTAHQR	1xCarbamidomethyl [C8]	1	1	1	P15877	0	1533.75	0.00267
P02359	30S ribosomal protein S7 OS=Escherichia coli (strain K12) OX=83333 GN=rpsG PE=1 SV=3	7	1	1	1	179	20	2.5
Sequence	Modifications	# Protein Groups	# Proteins	# PSMs	Master Protein Accessions	# Missed Cleavages	Theo. MH+ [Da]	Percolator q-Value (by Search Engine): Sequest HT
LANELSDAAENK		1	1	1	P02359	0	1274.62	0.0005371
P0ABK2	Cytochrome bd-I ubiquinol oxidase subunit 2 OS=Escherichia coli (strain K12) OX=83333 GN=cydB PE=1 SV=1	6	2	2	2	379	42.4	2.12
Sequence	Modifications	# Protein Groups	# Proteins	# PSMs	Master Protein Accessions	# Missed Cleavages	Theo. MH+ [Da]	Percolator q-Value (by Search Engine): Sequest HT
STMDHYAASNPLNK		1	1	1	P0ABK2	0	1548.71	0.000662
TVGELHLR		1	1	1	P0ABK2	0	924.526	0.000662
P06136	Cell division protein FtsQ OS=Escherichia coli (strain K12) OX=83333 GN=ftsQ PE=1 SV=1	7	2	3	2	276	31.4	2.23
Sequence	Modifications	# Protein Groups	# Proteins	# PSMs	Master Protein Accessions	# Missed Cleavages	Theo. MH+ [Da]	Percolator q-Value (by Search Engine): Sequest HT
IHLVEYVPIAR		1	1	1	P06136	0	1309.76	0.000662
ISYVDLR		1	1	2	P06136	0	865.478	0.000662
P0ADZ7	Sec translocon accessory complex subunit YajC OS=Escherichia coli (strain K12) OX=83333 GN=yajC PE=1 SV=1	20	2	4	2	110	11.9	2.38
Sequence	Modifications	# Protein Groups	# Proteins	# PSMs	Master Protein Accessions	# Missed Cleavages	Theo. MH+ [Da]	Percolator q-Value (by Search Engine): Sequest HT
DFVAAVLPK		1	1	1	P0ADZ7	0	959.556	0.0009588
GDEVLTNGGLVGR		1	1	3	P0ADZ7	0	1286.67	0.000662
P14377	Sensor protein ZraS OS=Escherichia coli (strain K12) OX=83333 GN=zraS PE=1 SV=2	3	1	1	1	465	51	3.11
Sequence	Modifications	# Protein Groups	# Proteins	# PSMs	Master Protein Accessions	# Missed Cleavages	Theo. MH+ [Da]	Percolator q-Value (by Search Engine): Sequest HT
LVALGHLAAGVAHEIR		1	1	1	P14377	0	1626.94	0.0005371
P0AD44	Uncharacterized protein YfhG OS=Escherichia coli (strain K12) OX=83333 GN=yfhG PE=3 SV=1	8	2	3	2	237	27.3	1.83
Sequence	Modifications	# Protein Groups	# Proteins	# PSMs	Master Protein Accessions	# Missed Cleavages	Theo. MH+ [Da]	Percolator q-Value (by Search Engine): Sequest HT
KLENLTDIER		1	1	1	P0AD44	1	1230.67	0.0009588
QGILLADAK		1	1	2	P0AD44	0	928.546	0.000662
P0ADT8	Uncharacterized protein YgiM OS=Escherichia coli (strain K12) OX=83333 GN=ygiM PE=3 SV=1	5	1	1	1	206	23.1	2.35
Sequence	Modifications	# Protein Groups	# Proteins	# PSMs	Master Protein Accessions	# Missed Cleavages	Theo. MH+ [Da]	Percolator q-Value (by Search Engine): Sequest HT
YVSDELNTWVR		1	1	1	P0ADT8	0	1381.67	0.0005371
P69425	Sec-independent protein translocase protein TatB OS=Escherichia coli (strain K12) OX=83333 GN=tatB PE=1 SV=1	12	2	2	2	171	18.4	0
Sequence	Modifications	# Protein Groups	# Proteins	# PSMs	Master Protein Accessions	# Missed Cleavages	Theo. MH+ [Da]	Percolator q-Value (by Search Engine): Sequest HT
ASLTNLTPELK		1	1	1	P69425	0	1186.67	0.000662
LQEFQDSLK		1	1	1	P69425	0	1107.57	0.0009588
P0ADC1	LPS-assembly lipoprotein LptE OS=Escherichia coli (strain K12) OX=83333 GN=lptE PE=1 SV=1	7	2	2	2	193	21.3	2.31
Sequence	Modifications	# Protein Groups	# Proteins	# PSMs	Master Protein Accessions	# Missed Cleavages	Theo. MH+ [Da]	Percolator q-Value (by Search Engine): Sequest HT
AAEQLIR		1	1	1	P0ADC1	0	800.462	0.000662
DTASVFR		1	1	1	P0ADC1	0	795.4	0.001711
P0ADB7	Entericidin B OS=Escherichia coli (strain K12) OX=83333 GN=ecnB PE=3 SV=1	40	1	1	1	48	4.8	3.66
Sequence	Modifications	# Protein Groups	# Proteins	# PSMs	Master Protein Accessions	# Missed Cleavages	Theo. MH+ [Da]	Percolator q-Value (by Search Engine): Sequest HT
GVGEDISDGGNAISGAATK		1	1	1	P0ADB7	0	1718.82	0.0005371
P00393	NADH dehydrogenase OS=Escherichia coli (strain K12) OX=83333 GN=ndh PE=1 SV=2	9	2	2	2	434	47.3	2.09
Sequence	Modifications	# Protein Groups	# Proteins	# PSMs	Master Protein Accessions	# Missed Cleavages	Theo. MH+ [Da]	Percolator q-Value (by Search Engine): Sequest HT
DPDIYAIGDCASCPRPEGGFVPPR	2xCarbamidomethyl [C10; C13]	1	1	1	P00393	0	2646.21	0.002179
INQLVVEPTLQTTR		1	1	1	P00393	0	1611.91	0.000662
P0AG27	Uncharacterized protein YibN OS=Escherichia coli (strain K12) OX=83333 GN=yibN PE=1 SV=1	10	1	2	1	143	15.6	5.47
Sequence	Modifications	# Protein Groups	# Proteins	# PSMs	Master Protein Accessions	# Missed Cleavages	Theo. MH+ [Da]	Percolator q-Value (by Search Engine): Sequest HT
EGVAGWAGENLPLVR		1	1	2	P0AG27	0	1567.82	0.0005371
P27434	Cytoskeleton protein RodZ OS=Escherichia coli (strain K12) OX=83333 GN=rodZ PE=1 SV=2	4	1	1	1	337	36.2	0
Sequence	Modifications	# Protein Groups	# Proteins	# PSMs	Master Protein Accessions	# Missed Cleavages	Theo. MH+ [Da]	Percolator q-Value (by Search Engine): Sequest HT
EQLGLSQQAVAER		1	1	1	P27434	0	1428.74	0.0005371
P0A917	Outer membrane protein X OS=Escherichia coli (strain K12) OX=83333 GN=ompX PE=1 SV=1	13	2	2	2	171	18.6	1.79
Sequence	Modifications	# Protein Groups	# Proteins	# PSMs	Master Protein Accessions	# Missed Cleavages	Theo. MH+ [Da]	Percolator q-Value (by Search Engine): Sequest HT
FQTTEYPTYK		1	1	1	P0A917	0	1277.6	0.002179
NQYYGITAGPAYR		1	1	1	P0A917	0	1473.71	0.000662
P0A935	Membrane-bound lytic murein transglycosylase A OS=Escherichia coli (strain K12) OX=83333 GN=mltA PE=1 SV=1	7	2	3	2	365	40.4	5.65
Sequence	Modifications	# Protein Groups	# Proteins	# PSMs	Master Protein Accessions	# Missed Cleavages	Theo. MH+ [Da]	Percolator q-Value (by Search Engine): Sequest HT
GASAVPLVGR		1	1	2	P0A935	0	926.542	0.00267
GQHFDIYQGIGPEAGHR		1	1	1	P0A935	0	1881.9	0.000662
P0C0S1	Small-conductance mechanosensitive channel OS=Escherichia coli (strain K12) OX=83333 GN=mscS PE=1 SV=1	4	1	2	1	286	30.9	2.66
Sequence	Modifications	# Protein Groups	# Proteins	# PSMs	Master Protein Accessions	# Missed Cleavages	Theo. MH+ [Da]	Percolator q-Value (by Search Engine): Sequest HT
QILTNIIQSEDR		1	1	2	P0C0S1	0	1429.76	0.0005371
P77488	1-deoxy-D-xylulose-5-phosphate synthase OS=Escherichia coli (strain K12) OX=83333 GN=dxs PE=1 SV=3	5	2	2	2	620	67.6	0
Sequence	Modifications	# Protein Groups	# Proteins	# PSMs	Master Protein Accessions	# Missed Cleavages	Theo. MH+ [Da]	Percolator q-Value (by Search Engine): Sequest HT
AGIVGADGQTHQGAFDLSYLR		1	1	1	P77488	0	2176.08	0.002179
LPVLFAIDR		1	1	1	P77488	0	1043.62	0.000662
P75818	Uncharacterized lipoprotein YbjP OS=Escherichia coli (strain K12) OX=83333 GN=ybjP PE=1 SV=1	11	1	2	1	171	19	4.63
Sequence	Modifications	# Protein Groups	# Proteins	# PSMs	Master Protein Accessions	# Missed Cleavages	Theo. MH+ [Da]	Percolator q-Value (by Search Engine): Sequest HT
TTLPDSAHVASASTIPNR		1	1	2	P75818	0	1837.94	0.0005371
P25553	Lactaldehyde dehydrogenase OS=Escherichia coli (strain K12) OX=83333 GN=aldA PE=1 SV=2	4	2	3	2	479	52.2	0
Sequence	Modifications	# Protein Groups	# Proteins	# PSMs	Master Protein Accessions	# Missed Cleavages	Theo. MH+ [Da]	Percolator q-Value (by Search Engine): Sequest HT
GVFNLVLGR		1	1	1	P25553	0	974.578	0.001711
IVDEIGLPR		1	1	2	P25553	0	1011.58	0.001711
P31554	LPS-assembly protein LptD OS=Escherichia coli (strain K12) OX=83333 GN=lptD PE=1 SV=2	3	2	2	2	784	89.6	0
Sequence	Modifications	# Protein Groups	# Proteins	# PSMs	Master Protein Accessions	# Missed Cleavages	Theo. MH+ [Da]	Percolator q-Value (by Search Engine): Sequest HT
IYDDAAVER		1	1	1	P31554	0	1051.51	0.001518
IYGQAVHFVNTR		1	1	1	P31554	0	1404.74	0.001928
P08622	Chaperone protein DnaJ OS=Escherichia coli (strain K12) OX=83333 GN=dnaJ PE=1 SV=3	5	2	2	2	376	41.1	0
Sequence	Modifications	# Protein Groups	# Proteins	# PSMs	Master Protein Accessions	# Missed Cleavages	Theo. MH+ [Da]	Percolator q-Value (by Search Engine): Sequest HT
EAYEVLTDSQK		1	1	1	P08622	0	1282.62	0.001928
FFDDLTR		1	1	1	P08622	0	913.441	0.001711
P0AEH1	Regulator of sigma-E protease RseP OS=Escherichia coli (strain K12) OX=83333 GN=rseP PE=1 SV=1	3	2	4	2	450	49	0
Sequence	Modifications	# Protein Groups	# Proteins	# PSMs	Master Protein Accessions	# Missed Cleavages	Theo. MH+ [Da]	Percolator q-Value (by Search Engine): Sequest HT
FSIGFGK		1	1	1	P0AEH1	0	755.409	0.001928
SLALEIER		1	1	3	P0AEH1	0	930.525	0.001711
P0ADB1	Osmotically-inducible putative lipoprotein OsmE OS=Escherichia coli (strain K12) OX=83333 GN=osmE PE=2 SV=1	39	2	2	2	112	12	0
Sequence	Modifications	# Protein Groups	# Proteins	# PSMs	Master Protein Accessions	# Missed Cleavages	Theo. MH+ [Da]	Percolator q-Value (by Search Engine): Sequest HT
AETYFVALDDTGHVINSGYQTCAEYDTDPQAAK	1xCarbamidomethyl [C22]	1	1	1	P0ADB1	0	3650.62	0.001518
GTCQTYILGQR	1xCarbamidomethyl [C3]	1	1	1	P0ADB1	0	1296.64	0.00267
P39835	High-affinity gluconate transporter OS=Escherichia coli (strain K12) OX=83333 GN=gntT PE=1 SV=3	5	2	2	2	438	45.9	0
Sequence	Modifications	# Protein Groups	# Proteins	# PSMs	Master Protein Accessions	# Missed Cleavages	Theo. MH+ [Da]	Percolator q-Value (by Search Engine): Sequest HT
GIDKPIPEGLYSAK		1	1	1	P39835	0	1487.81	0.001928
QVLVDSGVDK		1	1	1	P39835	0	1059.57	0.001928
P68187	Maltose/maltodextrin import ATP-binding protein MalK OS=Escherichia coli (strain K12) OX=83333 GN=malK PE=1 SV=1	3	1	2	1	371	41	1.63
Sequence	Modifications	# Protein Groups	# Proteins	# PSMs	Master Protein Accessions	# Missed Cleavages	Theo. MH+ [Da]	Percolator q-Value (by Search Engine): Sequest HT
FVAGFIGSPK		1	1	2	P68187	0	1022.57	0.0005371
P16926	Cell shape-determining protein MreC OS=Escherichia coli (strain K12) OX=83333 GN=mreC PE=1 SV=1	4	1	2	1	367	39.5	0
Sequence	Modifications	# Protein Groups	# Proteins	# PSMs	Master Protein Accessions	# Missed Cleavages	Theo. MH+ [Da]	Percolator q-Value (by Search Engine): Sequest HT
ELLDGVSQTLASR		1	1	2	P16926	0	1388.74	0.0005371
P30750	Methionine import ATP-binding protein MetN OS=Escherichia coli (strain K12) OX=83333 GN=metN PE=1 SV=4	5	1	1	1	343	37.8	0
Sequence	Modifications	# Protein Groups	# Proteins	# PSMs	Master Protein Accessions	# Missed Cleavages	Theo. MH+ [Da]	Percolator q-Value (by Search Engine): Sequest HT
FIQSTLHLDIPEDYQER		1	1	1	P30750	0	2104.03	0.0005371
P0A7L8	50S ribosomal protein L27 OS=Escherichia coli (strain K12) OX=83333 GN=rpmA PE=1 SV=2	16	1	1	1	85	9.1	2.19
Sequence	Modifications	# Protein Groups	# Proteins	# PSMs	Master Protein Accessions	# Missed Cleavages	Theo. MH+ [Da]	Percolator q-Value (by Search Engine): Sequest HT
FGGESVLAGSIIVR		1	1	1	P0A7L8	0	1404.78	0.0005371
P0AEE1	Protein DcrB OS=Escherichia coli (strain K12) OX=83333 GN=dcrB PE=3 SV=1	6	1	1	1	185	19.8	2.71
Sequence	Modifications	# Protein Groups	# Proteins	# PSMs	Master Protein Accessions	# Missed Cleavages	Theo. MH+ [Da]	Percolator q-Value (by Search Engine): Sequest HT
SRDPQLQVVTNK		1	1	1	P0AEE1	1	1384.75	0.0005371
P08194	Glycerol-3-phosphate transporter OS=Escherichia coli (strain K12) OX=83333 GN=glpT PE=1 SV=1	2	1	1	1	452	50.3	0
Sequence	Modifications	# Protein Groups	# Proteins	# PSMs	Master Protein Accessions	# Missed Cleavages	Theo. MH+ [Da]	Percolator q-Value (by Search Engine): Sequest HT
LPAAEIDPTYR		1	1	1	P08194	0	1245.65	0.0005371
P0AFC3	NADH-quinone oxidoreductase subunit A OS=Escherichia coli (strain K12) OX=83333 GN=nuoA PE=3 SV=1	10	1	1	1	147	16.4	1.92
Sequence	Modifications	# Protein Groups	# Proteins	# PSMs	Master Protein Accessions	# Missed Cleavages	Theo. MH+ [Da]	Percolator q-Value (by Search Engine): Sequest HT
NVPFESGIDSVGSAR		1	1	1	P0AFC3	0	1534.75	0.0005371
P0A7K2	50S ribosomal protein L7/L12 OS=Escherichia coli (strain K12) OX=83333 GN=rplL PE=1 SV=2	9	1	1	1	121	12.3	2
Sequence	Modifications	# Protein Groups	# Proteins	# PSMs	Master Protein Accessions	# Missed Cleavages	Theo. MH+ [Da]	Percolator q-Value (by Search Engine): Sequest HT
DLVESAPAALK		1	1	1	P0A7K2	0	1113.62	0.000662
P0A927	Nucleoside-specific channel-forming protein Tsx OS=Escherichia coli (strain K12) OX=83333 GN=tsx PE=1 SV=1	4	1	1	1	294	33.6	2.3
Sequence	Modifications	# Protein Groups	# Proteins	# PSMs	Master Protein Accessions	# Missed Cleavages	Theo. MH+ [Da]	Percolator q-Value (by Search Engine): Sequest HT
NDTYLEYEAFAK		1	1	1	P0A927	0	1463.67	0.000662
P0A9C5	Glutamine synthetase OS=Escherichia coli (strain K12) OX=83333 GN=glnA PE=1 SV=2	3	1	1	1	469	51.9	1.66
Sequence	Modifications	# Protein Groups	# Proteins	# PSMs	Master Protein Accessions	# Missed Cleavages	Theo. MH+ [Da]	Percolator q-Value (by Search Engine): Sequest HT
AINALANPTTNSYK		1	1	1	P0A9C5	0	1477.76	0.000662
P0AF43	Uncharacterized protein YjbB OS=Escherichia coli (strain K12) OX=83333 GN=yjbB PE=4 SV=1	3	1	1	1	543	59.4	3.19
Sequence	Modifications	# Protein Groups	# Proteins	# PSMs	Master Protein Accessions	# Missed Cleavages	Theo. MH+ [Da]	Percolator q-Value (by Search Engine): Sequest HT
TIIRDEPELDTQLRPK		1	1	1	P0AF43	1	1924.05	0.000662
P0A998	Bacterial non-heme ferritin OS=Escherichia coli (strain K12) OX=83333 GN=ftnA PE=1 SV=1	6	1	1	1	165	19.4	1.89
Sequence	Modifications	# Protein Groups	# Proteins	# PSMs	Master Protein Accessions	# Missed Cleavages	Theo. MH+ [Da]	Percolator q-Value (by Search Engine): Sequest HT
SGEGLYFIDK		1	1	1	P0A998	0	1128.56	0.000662
P0A830	Aerobic C4-dicarboxylate transport protein OS=Escherichia coli (strain K12) OX=83333 GN=dctA PE=1 SV=1	2	1	2	1	428	45.4	1.81
Sequence	Modifications	# Protein Groups	# Proteins	# PSMs	Master Protein Accessions	# Missed Cleavages	Theo. MH+ [Da]	Percolator q-Value (by Search Engine): Sequest HT
AVAVYADQAK		1	1	2	P0A830	0	1035.55	0.000662
P69054	Succinate dehydrogenase cytochrome b556 subunit OS=Escherichia coli (strain K12) OX=83333 GN=sdhC PE=1 SV=1	9	1	2	1	129	14.3	6.67
Sequence	Modifications	# Protein Groups	# Proteins	# PSMs	Master Protein Accessions	# Missed Cleavages	Theo. MH+ [Da]	Percolator q-Value (by Search Engine): Sequest HT
QRPVNLDLQTIR		1	1	2	P69054	0	1452.83	0.000662
P0A9V1	Lipopolysaccharide export system ATP-binding protein LptB OS=Escherichia coli (strain K12) OX=83333 GN=lptB PE=1 SV=2	5	1	2	1	241	26.8	2.06
Sequence	Modifications	# Protein Groups	# Proteins	# PSMs	Master Protein Accessions	# Missed Cleavages	Theo. MH+ [Da]	Percolator q-Value (by Search Engine): Sequest HT
GIGYLPQEASIFR		1	1	2	P0A9V1	0	1450.77	0.000662
P0AG00	ECA polysaccharide chain length modulation protein OS=Escherichia coli (strain K12) OX=83333 GN=wzzE PE=1 SV=2	4	1	1	1	348	39.5	2.26
Sequence	Modifications	# Protein Groups	# Proteins	# PSMs	Master Protein Accessions	# Missed Cleavages	Theo. MH+ [Da]	Percolator q-Value (by Search Engine): Sequest HT
LIAETAPDANNLLR		1	1	1	P0AG00	0	1510.82	0.000662
P0AFD6	NADH-quinone oxidoreductase subunit I OS=Escherichia coli (strain K12) OX=83333 GN=nuoI PE=1 SV=1	6	1	1	1	180	20.5	1.73
Sequence	Modifications	# Protein Groups	# Proteins	# PSMs	Master Protein Accessions	# Missed Cleavages	Theo. MH+ [Da]	Percolator q-Value (by Search Engine): Sequest HT
ELLVGFGTQVR		1	1	1	P0AFD6	0	1218.68	0.000662
P0A717	Ribose-phosphate pyrophosphokinase OS=Escherichia coli (strain K12) OX=83333 GN=prs PE=1 SV=2	4	1	2	1	315	34.2	0
Sequence	Modifications	# Protein Groups	# Proteins	# PSMs	Master Protein Accessions	# Missed Cleavages	Theo. MH+ [Da]	Percolator q-Value (by Search Engine): Sequest HT
VVADFLSSVGVDR		1	1	2	P0A717	0	1363.72	0.000662
P0A7V0	30S ribosomal protein S2 OS=Escherichia coli (strain K12) OX=83333 GN=rpsB PE=1 SV=2	6	1	1	1	241	26.7	0
Sequence	Modifications	# Protein Groups	# Proteins	# PSMs	Master Protein Accessions	# Missed Cleavages	Theo. MH+ [Da]	Percolator q-Value (by Search Engine): Sequest HT
DAALSCDQFFVNHR	1xCarbamidomethyl [C6]	1	1	1	P0A7V0	0	1679.76	0.000662
P0AC47	Fumarate reductase iron-sulfur subunit OS=Escherichia coli (strain K12) OX=83333 GN=frdB PE=1 SV=2	5	1	1	1	244	27.1	0
Sequence	Modifications	# Protein Groups	# Proteins	# PSMs	Master Protein Accessions	# Missed Cleavages	Theo. MH+ [Da]	Percolator q-Value (by Search Engine): Sequest HT
VEALANFPIER		1	1	1	P0AC47	0	1258.68	0.000662
P0AEN4	Cell division protein FtsL OS=Escherichia coli (strain K12) OX=83333 GN=ftsL PE=1 SV=1	12	1	1	1	121	13.6	2.13
Sequence	Modifications	# Protein Groups	# Proteins	# PSMs	Master Protein Accessions	# Missed Cleavages	Theo. MH+ [Da]	Percolator q-Value (by Search Engine): Sequest HT
NLILEENALGDHSR		1	1	1	P0AEN4	0	1580.8	0.000662
P0AG71	DNA recombination protein RmuC OS=Escherichia coli (strain K12) OX=83333 GN=rmuC PE=3 SV=1	2	1	1	1	475	54.7	0
Sequence	Modifications	# Protein Groups	# Proteins	# PSMs	Master Protein Accessions	# Missed Cleavages	Theo. MH+ [Da]	Percolator q-Value (by Search Engine): Sequest HT
QSLNSLLSPLR		1	1	1	P0AG71	0	1227.71	0.000662
P0ABT2	DNA protection during starvation protein OS=Escherichia coli (strain K12) OX=83333 GN=dps PE=1 SV=2	5	1	3	1	167	18.7	1.71
Sequence	Modifications	# Protein Groups	# Proteins	# PSMs	Master Protein Accessions	# Missed Cleavages	Theo. MH+ [Da]	Percolator q-Value (by Search Engine): Sequest HT
YAIVANDVR		1	1	3	P0ABT2	0	1020.55	0.000662
P0ADV9	Lipopolysaccharide export system protein LptC OS=Escherichia coli (strain K12) OX=83333 GN=lptC PE=1 SV=1	9	1	1	1	191	21.7	0
Sequence	Modifications	# Protein Groups	# Proteins	# PSMs	Master Protein Accessions	# Missed Cleavages	Theo. MH+ [Da]	Percolator q-Value (by Search Engine): Sequest HT
SEHTDTLVYNPEGALSYR		1	1	1	P0ADV9	0	2051.97	0.000662
P06987	Histidine biosynthesis bifunctional protein HisB OS=Escherichia coli (strain K12) OX=83333 GN=hisB PE=1 SV=1	3	1	5	1	355	40.3	0
Sequence	Modifications	# Protein Groups	# Proteins	# PSMs	Master Protein Accessions	# Missed Cleavages	Theo. MH+ [Da]	Percolator q-Value (by Search Engine): Sequest HT
ANSYVIGDR		1	1	5	P06987	0	994.495	0.000662
P0ADG7	Inosine-5'-monophosphate dehydrogenase OS=Escherichia coli (strain K12) OX=83333 GN=guaB PE=1 SV=1	2	1	1	1	488	52	0
Sequence	Modifications	# Protein Groups	# Proteins	# PSMs	Master Protein Accessions	# Missed Cleavages	Theo. MH+ [Da]	Percolator q-Value (by Search Engine): Sequest HT
VGIGPGSICTTR	1xCarbamidomethyl [C9]	1	1	1	P0ADG7	0	1217.63	0.000662
P46130	Putative acyl-CoA thioester hydrolase YbhC OS=Escherichia coli (strain K12) OX=83333 GN=ybhC PE=1 SV=2	4	1	1	1	427	46.1	0
Sequence	Modifications	# Protein Groups	# Proteins	# PSMs	Master Protein Accessions	# Missed Cleavages	Theo. MH+ [Da]	Percolator q-Value (by Search Engine): Sequest HT
TDGDQVQINNVNILGR		1	1	1	P46130	0	1755.9	0.000662
P0ADY3	50S ribosomal protein L14 OS=Escherichia coli (strain K12) OX=83333 GN=rplN PE=1 SV=1	7	1	2	1	123	13.5	1.72
Sequence	Modifications	# Protein Groups	# Proteins	# PSMs	Master Protein Accessions	# Missed Cleavages	Theo. MH+ [Da]	Percolator q-Value (by Search Engine): Sequest HT
YAGVGDIIK		1	1	2	P0ADY3	0	935.52	0.000662
P39838	Phosphotransferase RcsD OS=Escherichia coli (strain K12) OX=83333 GN=rcsD PE=1 SV=3	1	1	17	1	890	100.3	0
Sequence	Modifications	# Protein Groups	# Proteins	# PSMs	Master Protein Accessions	# Missed Cleavages	Theo. MH+ [Da]	Percolator q-Value (by Search Engine): Sequest HT
NIGDALK		1	1	17	P39838	0	730.409	0.000662
P0ABU7	Biopolymer transport protein ExbB OS=Escherichia coli (strain K12) OX=83333 GN=exbB PE=1 SV=1	4	1	1	1	244	26.3	1.67
Sequence	Modifications	# Protein Groups	# Proteins	# PSMs	Master Protein Accessions	# Missed Cleavages	Theo. MH+ [Da]	Percolator q-Value (by Search Engine): Sequest HT
EQQLLAEAR		1	1	1	P0ABU7	0	1057.56	0.000662
P0AFG6	Dihydrolipoyllysine-residue succinyltransferase component of 2-oxoglutarate dehydrogenase complex OS=Escherichia coli (strain K12) OX=83333 GN=sucB PE=1 SV=2	2	1	1	1	405	44	0
Sequence	Modifications	# Protein Groups	# Proteins	# PSMs	Master Protein Accessions	# Missed Cleavages	Theo. MH+ [Da]	Percolator q-Value (by Search Engine): Sequest HT
GLVTPVLR		1	1	1	P0AFG6	0	854.546	0.000662
P0ABD5	Acetyl-coenzyme A carboxylase carboxyl transferase subunit alpha OS=Escherichia coli (strain K12) OX=83333 GN=accA PE=1 SV=2	4	1	1	1	319	35.2	0
Sequence	Modifications	# Protein Groups	# Proteins	# PSMs	Master Protein Accessions	# Missed Cleavages	Theo. MH+ [Da]	Percolator q-Value (by Search Engine): Sequest HT
LAFDEFDELAGDR		1	1	1	P0ABD5	0	1497.69	0.000662
P0AE14	Protein AmpE OS=Escherichia coli (strain K12) OX=83333 GN=ampE PE=1 SV=1	3	1	1	1	284	32.1	0
Sequence	Modifications	# Protein Groups	# Proteins	# PSMs	Master Protein Accessions	# Missed Cleavages	Theo. MH+ [Da]	Percolator q-Value (by Search Engine): Sequest HT
LAQFSLAR		1	1	1	P0AE14	0	905.52	0.000662
P0AB74	D-tagatose-1,6-bisphosphate aldolase subunit KbaY OS=Escherichia coli (strain K12) OX=83333 GN=kbaY PE=1 SV=1	3	1	5	1	286	31.3	3.59
Sequence	Modifications	# Protein Groups	# Proteins	# PSMs	Master Protein Accessions	# Missed Cleavages	Theo. MH+ [Da]	Percolator q-Value (by Search Engine): Sequest HT
IAFAGAVK		1	1	5	P0AB74	0	776.466	0.000662
P0A7Q1	50S ribosomal protein L35 OS=Escherichia coli (strain K12) OX=83333 GN=rpmI PE=1 SV=2	20	1	1	1	65	7.3	0
Sequence	Modifications	# Protein Groups	# Proteins	# PSMs	Master Protein Accessions	# Missed Cleavages	Theo. MH+ [Da]	Percolator q-Value (by Search Engine): Sequest HT
GDLGLVIACLPYA	1xCarbamidomethyl [C9]	1	1	1	P0A7Q1	0	1361.71	0.000662
P0A8Q0	Fumarate reductase subunit C OS=Escherichia coli (strain K12) OX=83333 GN=frdC PE=1 SV=1	6	1	1	1	131	15	0
Sequence	Modifications	# Protein Groups	# Proteins	# PSMs	Master Protein Accessions	# Missed Cleavages	Theo. MH+ [Da]	Percolator q-Value (by Search Engine): Sequest HT
TWFELAPK		1	1	1	P0A8Q0	0	991.525	0.0009588
P0AC75	3-deoxy-D-manno-octulosonic acid transferase OS=Escherichia coli (strain K12) OX=83333 GN=waaA PE=1 SV=1	2	1	1	1	425	47.3	0
Sequence	Modifications	# Protein Groups	# Proteins	# PSMs	Master Protein Accessions	# Missed Cleavages	Theo. MH+ [Da]	Percolator q-Value (by Search Engine): Sequest HT
IPLVIANAR		1	1	1	P0AC75	0	966.609	0.0009588
P0A742	Large-conductance mechanosensitive channel OS=Escherichia coli (strain K12) OX=83333 GN=mscL PE=1 SV=1	5	1	2	1	136	14.9	1.94
Sequence	Modifications	# Protein Groups	# Proteins	# PSMs	Master Protein Accessions	# Missed Cleavages	Theo. MH+ [Da]	Percolator q-Value (by Search Engine): Sequest HT
QFAVTLR		1	1	2	P0A742	0	834.483	0.001273
P64585	Inner membrane protein YqjE OS=Escherichia coli (strain K12) OX=83333 GN=yqjE PE=1 SV=1	6	1	1	1	134	15.1	0
Sequence	Modifications	# Protein Groups	# Proteins	# PSMs	Master Protein Accessions	# Missed Cleavages	Theo. MH+ [Da]	Percolator q-Value (by Search Engine): Sequest HT
QLLEEESR		1	1	1	P64585	0	1003.51	0.001518
P62399	50S ribosomal protein L5 OS=Escherichia coli (strain K12) OX=83333 GN=rplE PE=1 SV=2	8	1	1	1	179	20.3	0
Sequence	Modifications	# Protein Groups	# Proteins	# PSMs	Master Protein Accessions	# Missed Cleavages	Theo. MH+ [Da]	Percolator q-Value (by Search Engine): Sequest HT
EQIIFPEIDYDKVDR		1	1	1	P62399	1	1879.94	0.001518
P0ABG7	Peptidoglycan glycosyltransferase MrdB OS=Escherichia coli (strain K12) OX=83333 GN=mrdB PE=1 SV=1	2	1	1	1	370	40.4	0
Sequence	Modifications	# Protein Groups	# Proteins	# PSMs	Master Protein Accessions	# Missed Cleavages	Theo. MH+ [Da]	Percolator q-Value (by Search Engine): Sequest HT
WLDLGIVR		1	1	1	P0ABG7	0	971.567	0.001518
P0C0L7	Proline/betaine transporter OS=Escherichia coli (strain K12) OX=83333 GN=proP PE=1 SV=1	3	1	1	1	500	54.8	0
Sequence	Modifications	# Protein Groups	# Proteins	# PSMs	Master Protein Accessions	# Missed Cleavages	Theo. MH+ [Da]	Percolator q-Value (by Search Engine): Sequest HT
GATPAASDIQEAK		1	1	1	P0C0L7	0	1258.63	0.001518
P09323	PTS system N-acetylglucosamine-specific EIICBA component OS=Escherichia coli (strain K12) OX=83333 GN=nagE PE=1 SV=1	2	1	2	1	648	68.3	1.66
Sequence	Modifications	# Protein Groups	# Proteins	# PSMs	Master Protein Accessions	# Missed Cleavages	Theo. MH+ [Da]	Percolator q-Value (by Search Engine): Sequest HT
IVVSPAAGTIVK		1	1	2	P09323	0	1154.71	0.001518
P36672	PTS system trehalose-specific EIIBC component OS=Escherichia coli (strain K12) OX=83333 GN=treB PE=1 SV=4	2	1	1	1	473	51	0
Sequence	Modifications	# Protein Groups	# Proteins	# PSMs	Master Protein Accessions	# Missed Cleavages	Theo. MH+ [Da]	Percolator q-Value (by Search Engine): Sequest HT
LIELVGGR		1	1	1	P36672	0	856.525	0.001711
P0A7Z4	DNA-directed RNA polymerase subunit alpha OS=Escherichia coli (strain K12) OX=83333 GN=rpoA PE=1 SV=1	3	1	1	1	329	36.5	0
Sequence	Modifications	# Protein Groups	# Proteins	# PSMs	Master Protein Accessions	# Missed Cleavages	Theo. MH+ [Da]	Percolator q-Value (by Search Engine): Sequest HT
IAYNVEAAR		1	1	1	P0A7Z4	0	1006.53	0.001711
P28249	Protein AsmA OS=Escherichia coli (strain K12) OX=83333 GN=asmA PE=3 SV=2	2	1	1	1	617	68.9	0
Sequence	Modifications	# Protein Groups	# Proteins	# PSMs	Master Protein Accessions	# Missed Cleavages	Theo. MH+ [Da]	Percolator q-Value (by Search Engine): Sequest HT
GAVIQLTPQTEAVR		1	1	1	P28249	0	1482.83	0.001711
P10100	Endolytic peptidoglycan transglycosylase RlpA OS=Escherichia coli (strain K12) OX=83333 GN=rlpA PE=1 SV=1	4	1	1	1	362	37.5	0
Sequence	Modifications	# Protein Groups	# Proteins	# PSMs	Master Protein Accessions	# Missed Cleavages	Theo. MH+ [Da]	Percolator q-Value (by Search Engine): Sequest HT
FEPLNATANQDYQR		1	1	1	P10100	0	1666.78	0.001711
P39382	Uncharacterized protein YjiK OS=Escherichia coli (strain K12) OX=83333 GN=yjiK PE=3 SV=2	7	1	1	1	286	31.9	0
Sequence	Modifications	# Protein Groups	# Proteins	# PSMs	Master Protein Accessions	# Missed Cleavages	Theo. MH+ [Da]	Percolator q-Value (by Search Engine): Sequest HT
IKIPLQDSPTNCGFEGLAYSR	1xCarbamidomethyl [C12]	1	1	1	P39382	1	2366.18	0.001711
P37673	Protein YiaL OS=Escherichia coli (strain K12) OX=83333 GN=yiaL PE=3 SV=1	5	1	1	1	155	17.5	0
Sequence	Modifications	# Protein Groups	# Proteins	# PSMs	Master Protein Accessions	# Missed Cleavages	Theo. MH+ [Da]	Percolator q-Value (by Search Engine): Sequest HT
LPAAIEK		1	1	1	P37673	0	741.451	0.001711
P0AAA1	Inner membrane protein YagU OS=Escherichia coli (strain K12) OX=83333 GN=yagU PE=1 SV=1	7	1	3	1	204	23	2.02
Sequence	Modifications	# Protein Groups	# Proteins	# PSMs	Master Protein Accessions	# Missed Cleavages	Theo. MH+ [Da]	Percolator q-Value (by Search Engine): Sequest HT
ITHEPDPEIPLGSNR		1	1	3	P0AAA1	0	1674.84	0.001711
P0AEE3	Serine endoprotease DegS OS=Escherichia coli (strain K12) OX=83333 GN=degS PE=1 SV=1	3	1	1	1	355	37.6	0
Sequence	Modifications	# Protein Groups	# Proteins	# PSMs	Master Protein Accessions	# Missed Cleavages	Theo. MH+ [Da]	Percolator q-Value (by Search Engine): Sequest HT
AAPAVVNVYNR		1	1	1	P0AEE3	0	1173.64	0.001711
P0A7W1	30S ribosomal protein S5 OS=Escherichia coli (strain K12) OX=83333 GN=rpsE PE=1 SV=2	4	1	1	1	167	17.6	0
Sequence	Modifications	# Protein Groups	# Proteins	# PSMs	Master Protein Accessions	# Missed Cleavages	Theo. MH+ [Da]	Percolator q-Value (by Search Engine): Sequest HT
VGFGYGK		1	1	1	P0A7W1	0	727.377	0.001711
P29018	ATP-binding/permease protein CydD OS=Escherichia coli (strain K12) OX=83333 GN=cydD PE=1 SV=3	3	1	1	1	588	65	0
Sequence	Modifications	# Protein Groups	# Proteins	# PSMs	Master Protein Accessions	# Missed Cleavages	Theo. MH+ [Da]	Percolator q-Value (by Search Engine): Sequest HT
HLSWVGQNPQLPAATLR		1	1	1	P29018	0	1888.02	0.001711
P77433	Uncharacterized protein YkgG OS=Escherichia coli (strain K12) OX=83333 GN=ykgG PE=3 SV=2	4	1	1	1	231	25.2	0
Sequence	Modifications	# Protein Groups	# Proteins	# PSMs	Master Protein Accessions	# Missed Cleavages	Theo. MH+ [Da]	Percolator q-Value (by Search Engine): Sequest HT
LEELGISER		1	1	1	P77433	0	1045.55	0.001711
P46122	Uncharacterized lipoprotein YajI OS=Escherichia coli (strain K12) OX=83333 GN=yajI PE=1 SV=3	5	1	1	1	179	19.5	0
Sequence	Modifications	# Protein Groups	# Proteins	# PSMs	Master Protein Accessions	# Missed Cleavages	Theo. MH+ [Da]	Percolator q-Value (by Search Engine): Sequest HT
LESQIGTLR		1	1	1	P46122	0	1016.57	0.001711
P77804	Protein YdgA OS=Escherichia coli (strain K12) OX=83333 GN=ydgA PE=1 SV=1	3	1	1	1	502	54.7	0
Sequence	Modifications	# Protein Groups	# Proteins	# PSMs	Master Protein Accessions	# Missed Cleavages	Theo. MH+ [Da]	Percolator q-Value (by Search Engine): Sequest HT
TDGSSTLASFGER		1	1	1	P77804	0	1327.61	0.001711
P0AD61	Pyruvate kinase I OS=Escherichia coli (strain K12) OX=83333 GN=pykF PE=1 SV=1	2	1	2	1	470	50.7	0
Sequence	Modifications	# Protein Groups	# Proteins	# PSMs	Master Protein Accessions	# Missed Cleavages	Theo. MH+ [Da]	Percolator q-Value (by Search Engine): Sequest HT
EITSTDDFYR		1	1	2	P0AD61	0	1246.56	0.001928
P0AFC7	NADH-quinone oxidoreductase subunit B OS=Escherichia coli (strain K12) OX=83333 GN=nuoB PE=1 SV=1	3	1	1	1	220	25	0
Sequence	Modifications	# Protein Groups	# Proteins	# PSMs	Master Protein Accessions	# Missed Cleavages	Theo. MH+ [Da]	Percolator q-Value (by Search Engine): Sequest HT
IAVTNLR		1	1	1	P0AFC7	0	786.483	0.001928
P10346	Glutamine transport ATP-binding protein GlnQ OS=Escherichia coli (strain K12) OX=83333 GN=glnQ PE=1 SV=1	5	1	1	1	240	26.7	0
Sequence	Modifications	# Protein Groups	# Proteins	# PSMs	Master Protein Accessions	# Missed Cleavages	Theo. MH+ [Da]	Percolator q-Value (by Search Engine): Sequest HT
IAEDGNPQVLIK		1	1	1	P10346	0	1296.72	0.001928
P0A9Q7	Aldehyde-alcohol dehydrogenase OS=Escherichia coli (strain K12) OX=83333 GN=adhE PE=1 SV=2	1	1	1	1	891	96.1	0
Sequence	Modifications	# Protein Groups	# Proteins	# PSMs	Master Protein Accessions	# Missed Cleavages	Theo. MH+ [Da]	Percolator q-Value (by Search Engine): Sequest HT
AAALAAADAR		1	1	1	P0A9Q7	0	900.49	0.001928
P04079	GMP synthase [glutamine-hydrolyzing] OS=Escherichia coli (strain K12) OX=83333 GN=guaA PE=1 SV=1	3	1	1	1	525	58.6	0
Sequence	Modifications	# Protein Groups	# Proteins	# PSMs	Master Protein Accessions	# Missed Cleavages	Theo. MH+ [Da]	Percolator q-Value (by Search Engine): Sequest HT
EYCDLLRRADAIFIEELR	1xCarbamidomethyl [C3]	1	1	1	P04079	2	2282.16	0.001928
P0A722	Acyl-[acyl-carrier-protein]--UDP-N-acetylglucosamine O-acyltransferase OS=Escherichia coli (strain K12) OX=83333 GN=lpxA PE=1 SV=1	3	1	1	1	262	28.1	0
Sequence	Modifications	# Protein Groups	# Proteins	# PSMs	Master Protein Accessions	# Missed Cleavages	Theo. MH+ [Da]	Percolator q-Value (by Search Engine): Sequest HT
AFTDFFAR		1	1	1	P0A722	0	974.473	0.002179
P27302	Transketolase 1 OS=Escherichia coli (strain K12) OX=83333 GN=tktA PE=1 SV=5	2	1	1	1	663	72.2	0
Sequence	Modifications	# Protein Groups	# Proteins	# PSMs	Master Protein Accessions	# Missed Cleavages	Theo. MH+ [Da]	Percolator q-Value (by Search Engine): Sequest HT
QDGPTALILSR		1	1	1	P27302	0	1170.65	0.002179
P0A9H7	Cyclopropane-fatty-acyl-phospholipid synthase OS=Escherichia coli (strain K12) OX=83333 GN=cfa PE=1 SV=2	2	1	1	1	382	43.9	0
Sequence	Modifications	# Protein Groups	# Proteins	# PSMs	Master Protein Accessions	# Missed Cleavages	Theo. MH+ [Da]	Percolator q-Value (by Search Engine): Sequest HT
IANELLSR		1	1	1	P0A9H7	0	915.526	0.002179
P0AFD4	NADH-quinone oxidoreductase subunit H OS=Escherichia coli (strain K12) OX=83333 GN=nuoH PE=1 SV=1	2	1	1	1	325	36.2	0
Sequence	Modifications	# Protein Groups	# Proteins	# PSMs	Master Protein Accessions	# Missed Cleavages	Theo. MH+ [Da]	Percolator q-Value (by Search Engine): Sequest HT
LLGLFQNR		1	1	1	P0AFD4	0	960.563	0.002179
P0A6A8	Acyl carrier protein OS=Escherichia coli (strain K12) OX=83333 GN=acpP PE=1 SV=2	12	1	1	1	78	8.6	0
Sequence	Modifications	# Protein Groups	# Proteins	# PSMs	Master Protein Accessions	# Missed Cleavages	Theo. MH+ [Da]	Percolator q-Value (by Search Engine): Sequest HT
IIGEQLGVK		1	1	1	P0A6A8	0	956.578	0.002447
P60723	50S ribosomal protein L4 OS=Escherichia coli (strain K12) OX=83333 GN=rplD PE=1 SV=1	4	1	1	1	201	22.1	0
Sequence	Modifications	# Protein Groups	# Proteins	# PSMs	Master Protein Accessions	# Missed Cleavages	Theo. MH+ [Da]	Percolator q-Value (by Search Engine): Sequest HT
SILSELVR		1	1	1	P60723	0	916.546	0.00267
P0A7S9	30S ribosomal protein S13 OS=Escherichia coli (strain K12) OX=83333 GN=rpsM PE=1 SV=2	11	1	1	1	118	13.1	0
Sequence	Modifications	# Protein Groups	# Proteins	# PSMs	Master Protein Accessions	# Missed Cleavages	Theo. MH+ [Da]	Percolator q-Value (by Search Engine): Sequest HT
AILAAAGIAEDVK		1	1	1	P0A7S9	0	1241.71	0.00267
P32166	1,4-dihydroxy-2-naphthoate octaprenyltransferase OS=Escherichia coli (strain K12) OX=83333 GN=menA PE=1 SV=1	4	1	1	1	308	33.6	0
Sequence	Modifications	# Protein Groups	# Proteins	# PSMs	Master Protein Accessions	# Missed Cleavages	Theo. MH+ [Da]	Percolator q-Value (by Search Engine): Sequest HT
TQAWLESLRPK		1	1	1	P32166	0	1328.73	0.00267
P0AGA2	Protein translocase subunit SecY OS=Escherichia coli (strain K12) OX=83333 GN=secY PE=1 SV=1	4	1	1	1	443	48.5	0
Sequence	Modifications	# Protein Groups	# Proteins	# PSMs	Master Protein Accessions	# Missed Cleavages	Theo. MH+ [Da]	Percolator q-Value (by Search Engine): Sequest HT
SGAFVPGIRPGEQTAK		1	1	1	P0AGA2	0	1614.86	0.00267
P27241	Lipopolysaccharide core biosynthesis protein RfaZ OS=Escherichia coli (strain K12) OX=83333 GN=rfaZ PE=4 SV=2	5	1	1	1	283	32.9	0
Sequence	Modifications	# Protein Groups	# Proteins	# PSMs	Master Protein Accessions	# Missed Cleavages	Theo. MH+ [Da]	Percolator q-Value (by Search Engine): Sequest HT
YTIVNVDVYEHASK		1	1	1	P27241	0	1637.82	0.002905
P69488	Divalent-cation tolerance protein CutA OS=Escherichia coli (strain K12) OX=83333 GN=cutA PE=1 SV=1	11	1	1	1	112	12.3	0
Sequence	Modifications	# Protein Groups	# Proteins	# PSMs	Master Protein Accessions	# Missed Cleavages	Theo. MH+ [Da]	Percolator q-Value (by Search Engine): Sequest HT
LEQEYEVQMILK		1	1	1	P69488	0	1522.78	0.002905
P76472	Probable 4-deoxy-4-formamido-L-arabinose-phosphoundecaprenol deformylase ArnD OS=Escherichia coli (strain K12) OX=83333 GN=arnD PE=1 SV=1	2	1	2	1	296	33.1	0
Sequence	Modifications	# Protein Groups	# Proteins	# PSMs	Master Protein Accessions	# Missed Cleavages	Theo. MH+ [Da]	Percolator q-Value (by Search Engine): Sequest HT
IDVDTFR		1	1	2	P76472	0	865.441	0.002905
P37674	2,3-diketo-L-gulonate TRAP transporter small permease protein YiaM OS=Escherichia coli (strain K12) OX=83333 GN=yiaM PE=1 SV=1	5	1	1	1	157	17.5	0
Sequence	Modifications	# Protein Groups	# Proteins	# PSMs	Master Protein Accessions	# Missed Cleavages	Theo. MH+ [Da]	Percolator q-Value (by Search Engine): Sequest HT
LSPAWQRR		1	1	1	P37674	1	1013.56	0.002905

## Sheet: Supp. Fig. 4j
	Supplementary Figure 4j. Data points for ATPase activity expressed as mol Pi min-1 mol-1
		LolC_F51N	LolCE263A	LolCE263K	LolC_M266N	LolED264A	LolED264K	LolE_M267N	LolE_F360N	LolE_L361N	LolE_Y366N	LolE_L371N	LolDE171Q	LolCDE-WT
		35.95	24.38	14.37	46.4	57.9	48.3	29.4	29.3	56.1	69.6	21.2	8.3	43.6
		37.3	24	13.57	44.3	58.8	59	31.3	28.4	58.5	77.3	20.9	9.1	45.8
		34.25	25.05	14.4	44.12	56.4	56.7	38.6	28.2	55.6	71.7	19.1	8	43.2
